# Supplementary material for: Comparative genomic analyses of Mycoplasma hyopneumoniae pathogenic 168 strain and its high-passaged attenuated strain
Source: BMC Genomics. 2013 Feb 5;14:80. doi: 10.1186/1471-2164-14-80 (PMC3626624; doi:10.1186/1471-2164-14-80)
Supplement: Additional file 1: Table S1 — Nucleotide differences identified between genomes of 168 and 168-L. [file 1471-2164-14-80-S1.xls]

## Sheet: Sheet1
Table S1. Nucleotide differences identiﬁed between genomes of 168 and 168-L
Last modification: Mar 26 2012 by W. Liu		Huazhong Agricultural University
M. hyopneumoniae 168-L				M. hyopneumoniae 168
Strain	Position	Nucleotide		Strain	Position	Nucleotide
168-L	10089	c	+	168	10089	t	+	168-L/168
168-L	14686	a	+	168	14686	t	+	168-L/168
168-L	14687	g	+	168	14687	a	+	168-L/168
168-L	14687	-	+	168	14688	g	+	168-L/168
168-L	14687	-	+	168	14689	t	+	168-L/168
168-L	14687	-	+	168	14690	t	+	168-L/168
168-L	14724	a	+	168	14726	-	+	168-L/168
168-L	14725	a	+	168	14726	-	+	168-L/168
168-L	15113	t	+	168	15114	a	+	168-L/168
168-L	15213	g	+	168	15214	a	+	168-L/168
168-L	16835	a	+	168	16835	-	+	168-L/168
168-L	16836	a	+	168	16835	-	+	168-L/168
168-L	16837	a	+	168	16835	-	+	168-L/168
168-L	22528	a	+	168	22525	-	+	168-L/168
168-L	22529	a	+	168	22525	-	+	168-L/168
168-L	22530	a	+	168	22525	-	+	168-L/168
168-L	22531	t	+	168	22525	-	+	168-L/168
168-L	22532	t	+	168	22525	-	+	168-L/168
168-L	22533	t	+	168	22525	-	+	168-L/168
168-L	22534	t	+	168	22525	-	+	168-L/168
168-L	22535	t	+	168	22525	-	+	168-L/168
168-L	22536	a	+	168	22525	-	+	168-L/168
168-L	22537	a	+	168	22525	-	+	168-L/168
168-L	22538	t	+	168	22525	-	+	168-L/168
168-L	22539	t	+	168	22525	-	+	168-L/168
168-L	22540	t	+	168	22525	-	+	168-L/168
168-L	22541	t	+	168	22525	-	+	168-L/168
168-L	22542	t	+	168	22525	-	+	168-L/168
168-L	23273	g	+	168	23256	t	+	168-L/168
168-L	25604	t	+	168	25587	g	+	168-L/168
168-L	25675	g	+	168	25658	c	+	168-L/168
168-L	25750	-	+	168	25734	a	+	168-L/168
168-L	25750	-	+	168	25735	a	+	168-L/168
168-L	25750	-	+	168	25736	a	+	168-L/168
168-L	25750	-	+	168	25737	a	+	168-L/168
168-L	25750	-	+	168	25738	a	+	168-L/168
168-L	25750	-	+	168	25739	a	+	168-L/168
168-L	35874	c	+	168	35863	t	+	168-L/168
168-L	39919	-	+	168	39909	a	+	168-L/168
168-L	39919	-	+	168	39910	a	+	168-L/168
168-L	39919	-	+	168	39911	g	+	168-L/168
168-L	39919	-	+	168	39912	a	+	168-L/168
168-L	39919	-	+	168	39913	t	+	168-L/168
168-L	39919	-	+	168	39914	c	+	168-L/168
168-L	39919	-	+	168	39915	a	+	168-L/168
168-L	39919	-	+	168	39916	a	+	168-L/168
168-L	39919	-	+	168	39917	a	+	168-L/168
168-L	39919	-	+	168	39918	c	+	168-L/168
168-L	39919	-	+	168	39919	t	+	168-L/168
168-L	39919	-	+	168	39920	a	+	168-L/168
168-L	39919	-	+	168	39921	c	+	168-L/168
168-L	39919	-	+	168	39922	c	+	168-L/168
168-L	39919	-	+	168	39923	c	+	168-L/168
168-L	39919	-	+	168	39924	a	+	168-L/168
168-L	39919	-	+	168	39925	a	+	168-L/168
168-L	39919	-	+	168	39926	a	+	168-L/168
168-L	39919	-	+	168	39927	a	+	168-L/168
168-L	39919	-	+	168	39928	a	+	168-L/168
168-L	39919	-	+	168	39929	g	+	168-L/168
168-L	39919	-	+	168	39930	a	+	168-L/168
168-L	39919	-	+	168	39931	t	+	168-L/168
168-L	39919	-	+	168	39932	c	+	168-L/168
168-L	39919	-	+	168	39933	a	+	168-L/168
168-L	39919	-	+	168	39934	a	+	168-L/168
168-L	39919	-	+	168	39935	a	+	168-L/168
168-L	39919	-	+	168	39936	c	+	168-L/168
168-L	39919	-	+	168	39937	t	+	168-L/168
168-L	39919	-	+	168	39938	a	+	168-L/168
168-L	39919	-	+	168	39939	c	+	168-L/168
168-L	39919	-	+	168	39940	c	+	168-L/168
168-L	39919	-	+	168	39941	c	+	168-L/168
168-L	39919	-	+	168	39942	a	+	168-L/168
168-L	39919	-	+	168	39943	a	+	168-L/168
168-L	39919	-	+	168	39944	a	+	168-L/168
168-L	39919	-	+	168	39945	a	+	168-L/168
168-L	39919	-	+	168	39946	a	+	168-L/168
168-L	39919	-	+	168	39947	g	+	168-L/168
168-L	39919	-	+	168	39948	a	+	168-L/168
168-L	39919	-	+	168	39949	t	+	168-L/168
168-L	39919	-	+	168	39950	c	+	168-L/168
168-L	39919	-	+	168	39951	a	+	168-L/168
168-L	39919	-	+	168	39952	a	+	168-L/168
168-L	39919	-	+	168	39953	a	+	168-L/168
168-L	39919	-	+	168	39954	c	+	168-L/168
168-L	39919	-	+	168	39955	t	+	168-L/168
168-L	39919	-	+	168	39956	a	+	168-L/168
168-L	39919	-	+	168	39957	c	+	168-L/168
168-L	39919	-	+	168	39958	c	+	168-L/168
168-L	39919	-	+	168	39959	c	+	168-L/168
168-L	39919	-	+	168	39960	a	+	168-L/168
168-L	39919	-	+	168	39961	a	+	168-L/168
168-L	39919	-	+	168	39962	a	+	168-L/168
168-L	39919	-	+	168	39963	a	+	168-L/168
168-L	39919	-	+	168	39964	a	+	168-L/168
168-L	39919	-	+	168	39965	g	+	168-L/168
168-L	39919	-	+	168	39966	a	+	168-L/168
168-L	39919	-	+	168	39967	t	+	168-L/168
168-L	39919	-	+	168	39968	c	+	168-L/168
168-L	39919	-	+	168	39969	a	+	168-L/168
168-L	39919	-	+	168	39970	a	+	168-L/168
168-L	39919	-	+	168	39971	a	+	168-L/168
168-L	39919	-	+	168	39972	c	+	168-L/168
168-L	39919	-	+	168	39973	t	+	168-L/168
168-L	39919	-	+	168	39974	a	+	168-L/168
168-L	39919	-	+	168	39975	c	+	168-L/168
168-L	39919	-	+	168	39976	c	+	168-L/168
168-L	39919	-	+	168	39977	c	+	168-L/168
168-L	39919	-	+	168	39978	a	+	168-L/168
168-L	39919	-	+	168	39979	a	+	168-L/168
168-L	39919	-	+	168	39980	a	+	168-L/168
168-L	40784	g	+	168	40845	a	+	168-L/168
168-L	40915	a	+	168	40976	g	+	168-L/168
168-L	63584	g	+	168	63645	c	+	168-L/168
168-L	73471	c	+	168	73532	t	+	168-L/168
168-L	75985	t	+	168	76045	-	+	168-L/168
168-L	75999	-	+	168	76060	a	+	168-L/168
168-L	76024	-	+	168	76086	t	+	168-L/168
168-L	77245	c	+	168	77307	t	+	168-L/168
168-L	82122	a	+	168	82184	g	+	168-L/168
168-L	88568	-	+	168	88631	t	+	168-L/168
168-L	94721	a	+	168	94784	g	+	168-L/168
168-L	95869	g	+	168	95932	a	+	168-L/168
168-L	97270	a	+	168	97332	-	+	168-L/168
168-L	97271	a	+	168	97332	-	+	168-L/168
168-L	97272	c	+	168	97332	-	+	168-L/168
168-L	97273	t	+	168	97332	-	+	168-L/168
168-L	97274	g	+	168	97332	-	+	168-L/168
168-L	97275	g	+	168	97332	-	+	168-L/168
168-L	97428	g	+	168	97485	a	+	168-L/168
168-L	97616	a	+	168	97672	-	+	168-L/168
168-L	97725	-	+	168	97782	a	+	168-L/168
168-L	98515	a	+	168	98572	c	+	168-L/168
168-L	105985	g	+	168	106042	a	+	168-L/168
168-L	105991	a	+	168	106048	g	+	168-L/168
168-L	105995	t	+	168	106052	c	+	168-L/168
168-L	105998	g	+	168	106055	c	+	168-L/168
168-L	106001	t	+	168	106058	a	+	168-L/168
168-L	106002	t	+	168	106059	c	+	168-L/168
168-L	106026	t	+	168	106083	g	+	168-L/168
168-L	106035	t	+	168	106092	c	+	168-L/168
168-L	106047	t	+	168	106103	-	+	168-L/168
168-L	106048	a	+	168	106103	-	+	168-L/168
168-L	106049	t	+	168	106103	-	+	168-L/168
168-L	106050	t	+	168	106103	-	+	168-L/168
168-L	106051	a	+	168	106103	-	+	168-L/168
168-L	106052	t	+	168	106103	-	+	168-L/168
168-L	106053	t	+	168	106103	-	+	168-L/168
168-L	106054	a	+	168	106103	-	+	168-L/168
168-L	106055	t	+	168	106103	-	+	168-L/168
168-L	106056	t	+	168	106103	-	+	168-L/168
168-L	106057	a	+	168	106103	-	+	168-L/168
168-L	106058	t	+	168	106103	-	+	168-L/168
168-L	106149	t	+	168	106194	c	+	168-L/168
168-L	106177	t	+	168	106222	c	+	168-L/168
168-L	106944	a	+	168	106989	t	+	168-L/168
168-L	107188	-	+	168	107234	c	+	168-L/168
168-L	120774	a	+	168	120819	-	+	168-L/168
168-L	125826	t	+	168	125871	g	+	168-L/168
168-L	130911	t	+	168	130956	g	+	168-L/168
168-L	133748	t	+	168	133793	a	+	168-L/168
168-L	134012	t	+	168	134057	c	+	168-L/168
168-L	134142	a	+	168	134187	g	+	168-L/168
168-L	134227	a	+	168	134272	g	+	168-L/168
168-L	135605	-	+	168	135651	g	+	168-L/168
168-L	136845	a	+	168	136891	g	+	168-L/168
168-L	136852	a	+	168	136898	t	+	168-L/168
168-L	136854	t	+	168	136900	a	+	168-L/168
168-L	139592	t	+	168	139637	-	+	168-L/168
168-L	139593	t	+	168	139637	-	+	168-L/168
168-L	139594	t	+	168	139637	-	+	168-L/168
168-L	139595	t	+	168	139637	-	+	168-L/168
168-L	143147	a	+	168	143189	t	+	168-L/168
168-L	150476	a	+	168	150518	g	+	168-L/168
168-L	163674	a	+	168	163716	t	+	168-L/168
168-L	171894	t	+	168	171936	a	+	168-L/168
168-L	171914	-	+	168	171957	t	+	168-L/168
168-L	186090	c	+	168	186133	t	+	168-L/168
168-L	187914	g	+	168	187957	t	+	168-L/168
168-L	187915	a	+	168	187958	g	+	168-L/168
168-L	196133	-	+	168	196177	t	+	168-L/168
168-L	199289	-	+	168	199334	t	+	168-L/168
168-L	200034	a	+	168	200078	-	+	168-L/168
168-L	202229	a	+	168	202272	-	+	168-L/168
168-L	202664	-	+	168	202708	a	+	168-L/168
168-L	204290	c	+	168	204334	t	+	168-L/168
168-L	205589	g	+	168	205633	a	+	168-L/168
168-L	208590	-	+	168	208635	a	+	168-L/168
168-L	208714	t	+	168	208759	g	+	168-L/168
168-L	223672	t	+	168	223717	c	+	168-L/168
168-L	237197	c	+	168	237242	t	+	168-L/168
168-L	240255	t	+	168	240300	c	+	168-L/168
168-L	260172	-	+	168	260218	t	+	168-L/168
168-L	271300	a	+	168	271346	g	+	168-L/168
168-L	283639	a	+	168	283684	-	+	168-L/168
168-L	283640	c	+	168	283684	-	+	168-L/168
168-L	283641	a	+	168	283684	-	+	168-L/168
168-L	283642	t	+	168	283684	-	+	168-L/168
168-L	283643	t	+	168	283684	-	+	168-L/168
168-L	283644	a	+	168	283684	-	+	168-L/168
168-L	283645	t	+	168	283684	-	+	168-L/168
168-L	283646	a	+	168	283684	-	+	168-L/168
168-L	283647	c	+	168	283684	-	+	168-L/168
168-L	283648	a	+	168	283684	-	+	168-L/168
168-L	283649	c	+	168	283684	-	+	168-L/168
168-L	283650	t	+	168	283684	-	+	168-L/168
168-L	283651	a	+	168	283684	-	+	168-L/168
168-L	284016	a	+	168	284048	-	+	168-L/168
168-L	284017	a	+	168	284048	-	+	168-L/168
168-L	284018	a	+	168	284048	-	+	168-L/168
168-L	284019	a	+	168	284048	-	+	168-L/168
168-L	284020	a	+	168	284048	-	+	168-L/168
168-L	284021	a	+	168	284048	-	+	168-L/168
168-L	284022	t	+	168	284048	-	+	168-L/168
168-L	284023	a	+	168	284048	-	+	168-L/168
168-L	284024	a	+	168	284048	-	+	168-L/168
168-L	284025	a	+	168	284048	-	+	168-L/168
168-L	284026	a	+	168	284048	-	+	168-L/168
168-L	284027	a	+	168	284048	-	+	168-L/168
168-L	284028	a	+	168	284048	-	+	168-L/168
168-L	284029	a	+	168	284048	-	+	168-L/168
168-L	284030	t	+	168	284048	-	+	168-L/168
168-L	284031	t	+	168	284048	-	+	168-L/168
168-L	284032	a	+	168	284048	-	+	168-L/168
168-L	284033	t	+	168	284048	-	+	168-L/168
168-L	284034	t	+	168	284048	-	+	168-L/168
168-L	284035	t	+	168	284048	-	+	168-L/168
168-L	284036	t	+	168	284048	-	+	168-L/168
168-L	284037	t	+	168	284048	-	+	168-L/168
168-L	284038	t	+	168	284048	-	+	168-L/168
168-L	284039	a	+	168	284048	-	+	168-L/168
168-L	284040	t	+	168	284048	-	+	168-L/168
168-L	284041	g	+	168	284048	-	+	168-L/168
168-L	284042	t	+	168	284048	-	+	168-L/168
168-L	284043	t	+	168	284048	-	+	168-L/168
168-L	284044	a	+	168	284048	-	+	168-L/168
168-L	284045	a	+	168	284048	-	+	168-L/168
168-L	284046	a	+	168	284048	-	+	168-L/168
168-L	284047	a	+	168	284048	-	+	168-L/168
168-L	284048	t	+	168	284048	-	+	168-L/168
168-L	284049	t	+	168	284048	-	+	168-L/168
168-L	284050	a	+	168	284048	-	+	168-L/168
168-L	284051	t	+	168	284048	-	+	168-L/168
168-L	284052	a	+	168	284048	-	+	168-L/168
168-L	284053	a	+	168	284048	-	+	168-L/168
168-L	284054	t	+	168	284048	-	+	168-L/168
168-L	284055	c	+	168	284048	-	+	168-L/168
168-L	284056	g	+	168	284048	-	+	168-L/168
168-L	284057	t	+	168	284048	-	+	168-L/168
168-L	284058	a	+	168	284048	-	+	168-L/168
168-L	284059	g	+	168	284048	-	+	168-L/168
168-L	284060	g	+	168	284048	-	+	168-L/168
168-L	284061	g	+	168	284048	-	+	168-L/168
168-L	284062	t	+	168	284048	-	+	168-L/168
168-L	284063	t	+	168	284048	-	+	168-L/168
168-L	284064	a	+	168	284048	-	+	168-L/168
168-L	284065	a	+	168	284048	-	+	168-L/168
168-L	284066	a	+	168	284048	-	+	168-L/168
168-L	284067	a	+	168	284048	-	+	168-L/168
168-L	284068	a	+	168	284048	-	+	168-L/168
168-L	284069	t	+	168	284048	-	+	168-L/168
168-L	284070	t	+	168	284048	-	+	168-L/168
168-L	284071	g	+	168	284048	-	+	168-L/168
168-L	284072	a	+	168	284048	-	+	168-L/168
168-L	284073	t	+	168	284048	-	+	168-L/168
168-L	284074	a	+	168	284048	-	+	168-L/168
168-L	284075	a	+	168	284048	-	+	168-L/168
168-L	284076	t	+	168	284048	-	+	168-L/168
168-L	284077	t	+	168	284048	-	+	168-L/168
168-L	284078	t	+	168	284048	-	+	168-L/168
168-L	284079	t	+	168	284048	-	+	168-L/168
168-L	284080	t	+	168	284048	-	+	168-L/168
168-L	284081	a	+	168	284048	-	+	168-L/168
168-L	284082	a	+	168	284048	-	+	168-L/168
168-L	284083	t	+	168	284048	-	+	168-L/168
168-L	284084	a	+	168	284048	-	+	168-L/168
168-L	284085	a	+	168	284048	-	+	168-L/168
168-L	284086	c	+	168	284048	-	+	168-L/168
168-L	284087	c	+	168	284048	-	+	168-L/168
168-L	284088	c	+	168	284048	-	+	168-L/168
168-L	284089	a	+	168	284048	-	+	168-L/168
168-L	284090	c	+	168	284048	-	+	168-L/168
168-L	284091	a	+	168	284048	-	+	168-L/168
168-L	284092	c	+	168	284048	-	+	168-L/168
168-L	284093	a	+	168	284048	-	+	168-L/168
168-L	284094	a	+	168	284048	-	+	168-L/168
168-L	284095	t	+	168	284048	-	+	168-L/168
168-L	284096	a	+	168	284048	-	+	168-L/168
168-L	284097	a	+	168	284048	-	+	168-L/168
168-L	284098	a	+	168	284048	-	+	168-L/168
168-L	284099	a	+	168	284048	-	+	168-L/168
168-L	284100	c	+	168	284048	-	+	168-L/168
168-L	284101	t	+	168	284048	-	+	168-L/168
168-L	284102	t	+	168	284048	-	+	168-L/168
168-L	284103	a	+	168	284048	-	+	168-L/168
168-L	284104	a	+	168	284048	-	+	168-L/168
168-L	284105	a	+	168	284048	-	+	168-L/168
168-L	284106	a	+	168	284048	-	+	168-L/168
168-L	284107	a	+	168	284048	-	+	168-L/168
168-L	284108	a	+	168	284048	-	+	168-L/168
168-L	284137	c	+	168	284077	g	+	168-L/168
168-L	307252	a	+	168	307191	-	+	168-L/168
168-L	307253	a	+	168	307191	-	+	168-L/168
168-L	307254	a	+	168	307191	-	+	168-L/168
168-L	307255	a	+	168	307191	-	+	168-L/168
168-L	308619	g	+	168	308555	a	+	168-L/168
168-L	308628	g	+	168	308564	a	+	168-L/168
168-L	322283	a	+	168	322218	-	+	168-L/168
168-L	322284	t	+	168	322218	-	+	168-L/168
168-L	322285	t	+	168	322218	-	+	168-L/168
168-L	322286	t	+	168	322218	-	+	168-L/168
168-L	322287	a	+	168	322218	-	+	168-L/168
168-L	322288	a	+	168	322218	-	+	168-L/168
168-L	322289	t	+	168	322218	-	+	168-L/168
168-L	322290	t	+	168	322218	-	+	168-L/168
168-L	322291	t	+	168	322218	-	+	168-L/168
168-L	322292	a	+	168	322218	-	+	168-L/168
168-L	322293	a	+	168	322218	-	+	168-L/168
168-L	322294	t	+	168	322218	-	+	168-L/168
168-L	322295	t	+	168	322218	-	+	168-L/168
168-L	322296	t	+	168	322218	-	+	168-L/168
168-L	322297	a	+	168	322218	-	+	168-L/168
168-L	322298	t	+	168	322218	-	+	168-L/168
168-L	322299	t	+	168	322218	-	+	168-L/168
168-L	322300	t	+	168	322218	-	+	168-L/168
168-L	322301	a	+	168	322218	-	+	168-L/168
168-L	322302	t	+	168	322218	-	+	168-L/168
168-L	322303	t	+	168	322218	-	+	168-L/168
168-L	322304	t	+	168	322218	-	+	168-L/168
168-L	322305	a	+	168	322218	-	+	168-L/168
168-L	322306	t	+	168	322218	-	+	168-L/168
168-L	322307	t	+	168	322218	-	+	168-L/168
168-L	322308	t	+	168	322218	-	+	168-L/168
168-L	322309	a	+	168	322218	-	+	168-L/168
168-L	322310	t	+	168	322218	-	+	168-L/168
168-L	322311	t	+	168	322218	-	+	168-L/168
168-L	322312	t	+	168	322218	-	+	168-L/168
168-L	322313	a	+	168	322218	-	+	168-L/168
168-L	322314	t	+	168	322218	-	+	168-L/168
168-L	322315	t	+	168	322218	-	+	168-L/168
168-L	322316	t	+	168	322218	-	+	168-L/168
168-L	322317	a	+	168	322218	-	+	168-L/168
168-L	322318	t	+	168	322218	-	+	168-L/168
168-L	322319	t	+	168	322218	-	+	168-L/168
168-L	322320	t	+	168	322218	-	+	168-L/168
168-L	324204	t	+	168	324102	c	+	168-L/168
168-L	331368	g	+	168	331266	a	+	168-L/168
168-L	339200	a	+	168	339098	c	+	168-L/168
168-L	347182	a	+	168	347079	-	+	168-L/168
168-L	347183	a	+	168	347079	-	+	168-L/168
168-L	347184	a	+	168	347079	-	+	168-L/168
168-L	347185	a	+	168	347079	-	+	168-L/168
168-L	347186	a	+	168	347079	-	+	168-L/168
168-L	347187	a	+	168	347079	-	+	168-L/168
168-L	350611	-	+	168	350504	a	+	168-L/168
168-L	350611	-	+	168	350505	a	+	168-L/168
168-L	350611	-	+	168	350506	a	+	168-L/168
168-L	351152	a	+	168	351046	-	+	168-L/168
168-L	351152	a	+	168	351047	t	+	168-L/168
168-L	351153	t	+	168	351046	-	+	168-L/168
168-L	351153	t	+	168	351048	a	+	168-L/168
168-L	351154	t	+	168	351046	-	+	168-L/168
168-L	351154	t	+	168	351049	a	+	168-L/168
168-L	351155	t	+	168	351046	-	+	168-L/168
168-L	351157	t	+	168	351048	a	+	168-L/168
168-L	351158	t	+	168	351049	a	+	168-L/168
168-L	351178	a	+	168	351068	-	+	168-L/168
168-L	351179	a	+	168	351068	-	+	168-L/168
168-L	351180	a	+	168	351068	-	+	168-L/168
168-L	354785	a	+	168	354672	-	+	168-L/168
168-L	354786	a	+	168	354672	-	+	168-L/168
168-L	354787	a	+	168	354672	-	+	168-L/168
168-L	354788	a	+	168	354672	-	+	168-L/168
168-L	354789	a	+	168	354672	-	+	168-L/168
168-L	354790	a	+	168	354672	-	+	168-L/168
168-L	354791	a	+	168	354672	-	+	168-L/168
168-L	354792	a	+	168	354672	-	+	168-L/168
168-L	354793	a	+	168	354672	-	+	168-L/168
168-L	354794	a	+	168	354672	-	+	168-L/168
168-L	354795	a	+	168	354672	-	+	168-L/168
168-L	354796	a	+	168	354672	-	+	168-L/168
168-L	354797	a	+	168	354672	-	+	168-L/168
168-L	354798	a	+	168	354672	-	+	168-L/168
168-L	354799	a	+	168	354672	-	+	168-L/168
168-L	354800	a	+	168	354672	-	+	168-L/168
168-L	354801	a	+	168	354672	-	+	168-L/168
168-L	354802	a	+	168	354672	-	+	168-L/168
168-L	354829	a	+	168	354699	c	+	168-L/168
168-L	354831	c	+	168	354701	t	+	168-L/168
168-L	354832	t	+	168	354702	a	+	168-L/168
168-L	361357	-	+	168	361228	t	+	168-L/168
168-L	361357	-	+	168	361229	t	+	168-L/168
168-L	361357	-	+	168	361230	t	+	168-L/168
168-L	361357	-	+	168	361231	t	+	168-L/168
168-L	361357	-	+	168	361232	t	+	168-L/168
168-L	361357	-	+	168	361233	t	+	168-L/168
168-L	361357	-	+	168	361234	t	+	168-L/168
168-L	361357	-	+	168	361235	t	+	168-L/168
168-L	361357	-	+	168	361236	t	+	168-L/168
168-L	361357	-	+	168	361237	t	+	168-L/168
168-L	361357	-	+	168	361238	t	+	168-L/168
168-L	362358	c	+	168	362239	t	+	168-L/168
168-L	362382	a	+	168	362263	t	+	168-L/168
168-L	367152	a	+	168	367032	-	+	168-L/168
168-L	367153	a	+	168	367032	-	+	168-L/168
168-L	367154	a	+	168	367032	-	+	168-L/168
168-L	367155	a	+	168	367032	-	+	168-L/168
168-L	367156	t	+	168	367032	-	+	168-L/168
168-L	367157	t	+	168	367032	-	+	168-L/168
168-L	367158	a	+	168	367032	-	+	168-L/168
168-L	367159	t	+	168	367032	-	+	168-L/168
168-L	367417	-	+	168	367291	t	+	168-L/168
168-L	368119	t	+	168	367993	g	+	168-L/168
168-L	369185	t	+	168	369059	c	+	168-L/168
168-L	369777	t	+	168	369651	a	+	168-L/168
168-L	369778	t	+	168	371022	-	+	168-L/168
168-L	369779	a	+	168	371022	-	+	168-L/168
168-L	369780	g	+	168	371022	-	+	168-L/168
168-L	369781	t	+	168	371022	-	+	168-L/168
168-L	369782	a	+	168	371022	-	+	168-L/168
168-L	369783	c	+	168	371022	-	+	168-L/168
168-L	369784	c	+	168	371022	-	+	168-L/168
168-L	369785	a	+	168	371022	-	+	168-L/168
168-L	369786	g	+	168	371022	-	+	168-L/168
168-L	369787	c	+	168	371022	-	+	168-L/168
168-L	369788	a	+	168	371022	-	+	168-L/168
168-L	369789	a	+	168	371022	-	+	168-L/168
168-L	369790	c	+	168	371022	-	+	168-L/168
168-L	369791	a	+	168	371022	-	+	168-L/168
168-L	369792	a	+	168	371022	-	+	168-L/168
168-L	369793	t	+	168	371022	-	+	168-L/168
168-L	369794	t	+	168	371022	-	+	168-L/168
168-L	369795	g	+	168	371022	-	+	168-L/168
168-L	369796	a	+	168	371022	-	+	168-L/168
168-L	369797	t	+	168	371022	-	+	168-L/168
168-L	369798	g	+	168	371022	-	+	168-L/168
168-L	369799	g	+	168	371022	-	+	168-L/168
168-L	369800	c	+	168	371022	-	+	168-L/168
168-L	369801	g	+	168	371022	-	+	168-L/168
168-L	369802	a	+	168	371022	-	+	168-L/168
168-L	369803	a	+	168	371022	-	+	168-L/168
168-L	369804	a	+	168	371022	-	+	168-L/168
168-L	369805	t	+	168	371022	-	+	168-L/168
168-L	369806	t	+	168	371022	-	+	168-L/168
168-L	369807	a	+	168	371022	-	+	168-L/168
168-L	369808	t	+	168	371022	-	+	168-L/168
168-L	369809	t	+	168	371022	-	+	168-L/168
168-L	369810	c	+	168	371022	-	+	168-L/168
168-L	369811	a	+	168	371022	-	+	168-L/168
168-L	369812	t	+	168	371022	-	+	168-L/168
168-L	369813	a	+	168	371022	-	+	168-L/168
168-L	369814	c	+	168	371022	-	+	168-L/168
168-L	369815	t	+	168	371022	-	+	168-L/168
168-L	369816	t	+	168	371022	-	+	168-L/168
168-L	369817	g	+	168	371022	-	+	168-L/168
168-L	369818	t	+	168	371022	-	+	168-L/168
168-L	369819	t	+	168	371022	-	+	168-L/168
168-L	369820	t	+	168	371022	-	+	168-L/168
168-L	369821	g	+	168	371022	-	+	168-L/168
168-L	369822	g	+	168	371022	-	+	168-L/168
168-L	369823	t	+	168	371022	-	+	168-L/168
168-L	369824	t	+	168	371022	-	+	168-L/168
168-L	369825	a	+	168	371022	-	+	168-L/168
168-L	369826	a	+	168	371022	-	+	168-L/168
168-L	369827	t	+	168	371022	-	+	168-L/168
168-L	369828	a	+	168	371022	-	+	168-L/168
168-L	369829	a	+	168	371022	-	+	168-L/168
168-L	369830	t	+	168	371022	-	+	168-L/168
168-L	369831	a	+	168	371022	-	+	168-L/168
168-L	369832	g	+	168	371022	-	+	168-L/168
168-L	369833	a	+	168	371022	-	+	168-L/168
168-L	369834	t	+	168	371022	-	+	168-L/168
168-L	369835	g	+	168	371022	-	+	168-L/168
168-L	369836	a	+	168	371022	-	+	168-L/168
168-L	369837	c	+	168	371022	-	+	168-L/168
168-L	369838	a	+	168	371022	-	+	168-L/168
168-L	369839	c	+	168	371022	-	+	168-L/168
168-L	369840	g	+	168	371022	-	+	168-L/168
168-L	369841	a	+	168	371022	-	+	168-L/168
168-L	369842	t	+	168	371022	-	+	168-L/168
168-L	369843	a	+	168	371022	-	+	168-L/168
168-L	369844	g	+	168	371022	-	+	168-L/168
168-L	369845	a	+	168	371022	-	+	168-L/168
168-L	369846	t	+	168	371022	-	+	168-L/168
168-L	369847	g	+	168	371022	-	+	168-L/168
168-L	369848	a	+	168	371022	-	+	168-L/168
168-L	369849	g	+	168	371022	-	+	168-L/168
168-L	369850	a	+	168	371022	-	+	168-L/168
168-L	369851	t	+	168	371022	-	+	168-L/168
168-L	369852	t	+	168	371022	-	+	168-L/168
168-L	369853	t	+	168	371022	-	+	168-L/168
168-L	369854	t	+	168	371022	-	+	168-L/168
168-L	369855	a	+	168	371022	-	+	168-L/168
168-L	369856	g	+	168	371022	-	+	168-L/168
168-L	369857	c	+	168	371022	-	+	168-L/168
168-L	369858	t	+	168	371022	-	+	168-L/168
168-L	369859	t	+	168	371022	-	+	168-L/168
168-L	369860	a	+	168	371022	-	+	168-L/168
168-L	369861	t	+	168	371022	-	+	168-L/168
168-L	369862	c	+	168	371022	-	+	168-L/168
168-L	369863	t	+	168	371022	-	+	168-L/168
168-L	369864	a	+	168	371022	-	+	168-L/168
168-L	369865	a	+	168	371022	-	+	168-L/168
168-L	369866	a	+	168	371022	-	+	168-L/168
168-L	369867	a	+	168	371022	-	+	168-L/168
168-L	369868	a	+	168	371022	-	+	168-L/168
168-L	369869	a	+	168	371022	-	+	168-L/168
168-L	369870	t	+	168	371022	-	+	168-L/168
168-L	369871	t	+	168	371022	-	+	168-L/168
168-L	369872	a	+	168	371022	-	+	168-L/168
168-L	369873	g	+	168	371022	-	+	168-L/168
168-L	369874	a	+	168	371022	-	+	168-L/168
168-L	369875	g	+	168	371022	-	+	168-L/168
168-L	369876	g	+	168	371022	-	+	168-L/168
168-L	369877	c	+	168	371022	-	+	168-L/168
168-L	369878	a	+	168	371022	-	+	168-L/168
168-L	369879	a	+	168	371022	-	+	168-L/168
168-L	369880	c	+	168	371022	-	+	168-L/168
168-L	369881	c	+	168	371022	-	+	168-L/168
168-L	369882	g	+	168	371022	-	+	168-L/168
168-L	369883	a	+	168	371022	-	+	168-L/168
168-L	369884	t	+	168	371022	-	+	168-L/168
168-L	369885	t	+	168	371022	-	+	168-L/168
168-L	369886	a	+	168	371022	-	+	168-L/168
168-L	369887	t	+	168	371022	-	+	168-L/168
168-L	369888	a	+	168	371022	-	+	168-L/168
168-L	369889	a	+	168	371022	-	+	168-L/168
168-L	369890	a	+	168	371022	-	+	168-L/168
168-L	369891	t	+	168	371022	-	+	168-L/168
168-L	369892	t	+	168	371022	-	+	168-L/168
168-L	369893	t	+	168	371022	-	+	168-L/168
168-L	369894	a	+	168	371022	-	+	168-L/168
168-L	369895	t	+	168	371022	-	+	168-L/168
168-L	369896	g	+	168	371022	-	+	168-L/168
168-L	369897	a	+	168	371022	-	+	168-L/168
168-L	369898	t	+	168	371022	-	+	168-L/168
168-L	369899	t	+	168	371022	-	+	168-L/168
168-L	369900	g	+	168	371022	-	+	168-L/168
168-L	369901	a	+	168	371022	-	+	168-L/168
168-L	369902	c	+	168	371022	-	+	168-L/168
168-L	369903	t	+	168	371022	-	+	168-L/168
168-L	369904	g	+	168	371022	-	+	168-L/168
168-L	369905	a	+	168	371022	-	+	168-L/168
168-L	369906	t	+	168	371022	-	+	168-L/168
168-L	369907	t	+	168	371022	-	+	168-L/168
168-L	369908	t	+	168	371022	-	+	168-L/168
168-L	369909	g	+	168	371022	-	+	168-L/168
168-L	369910	a	+	168	371022	-	+	168-L/168
168-L	369911	a	+	168	371022	-	+	168-L/168
168-L	369912	a	+	168	371022	-	+	168-L/168
168-L	369913	a	+	168	371022	-	+	168-L/168
168-L	369914	a	+	168	371022	-	+	168-L/168
168-L	369915	a	+	168	371022	-	+	168-L/168
168-L	369916	a	+	168	371022	-	+	168-L/168
168-L	369917	t	+	168	371022	-	+	168-L/168
168-L	369918	g	+	168	371022	-	+	168-L/168
168-L	369919	a	+	168	371022	-	+	168-L/168
168-L	369920	a	+	168	371022	-	+	168-L/168
168-L	369921	t	+	168	371022	-	+	168-L/168
168-L	369922	t	+	168	371022	-	+	168-L/168
168-L	369923	a	+	168	371022	-	+	168-L/168
168-L	369924	a	+	168	371022	-	+	168-L/168
168-L	369925	a	+	168	371022	-	+	168-L/168
168-L	369926	t	+	168	371022	-	+	168-L/168
168-L	369927	a	+	168	371022	-	+	168-L/168
168-L	369928	t	+	168	371022	-	+	168-L/168
168-L	369929	c	+	168	371022	-	+	168-L/168
168-L	369930	a	+	168	371022	-	+	168-L/168
168-L	369931	a	+	168	371022	-	+	168-L/168
168-L	369932	t	+	168	371022	-	+	168-L/168
168-L	369933	a	+	168	371022	-	+	168-L/168
168-L	369934	t	+	168	371022	-	+	168-L/168
168-L	369935	g	+	168	371022	-	+	168-L/168
168-L	369936	c	+	168	371022	-	+	168-L/168
168-L	369937	a	+	168	371022	-	+	168-L/168
168-L	369938	a	+	168	371022	-	+	168-L/168
168-L	369939	g	+	168	371022	-	+	168-L/168
168-L	369940	c	+	168	371022	-	+	168-L/168
168-L	369941	c	+	168	371022	-	+	168-L/168
168-L	369942	t	+	168	371022	-	+	168-L/168
168-L	369943	t	+	168	371022	-	+	168-L/168
168-L	369944	t	+	168	371022	-	+	168-L/168
168-L	369945	a	+	168	371022	-	+	168-L/168
168-L	369946	a	+	168	371022	-	+	168-L/168
168-L	369947	t	+	168	371022	-	+	168-L/168
168-L	369948	c	+	168	371022	-	+	168-L/168
168-L	369949	a	+	168	371022	-	+	168-L/168
168-L	369950	a	+	168	371022	-	+	168-L/168
168-L	369951	t	+	168	371022	-	+	168-L/168
168-L	369952	t	+	168	371022	-	+	168-L/168
168-L	369953	t	+	168	371022	-	+	168-L/168
168-L	369954	t	+	168	371022	-	+	168-L/168
168-L	369955	g	+	168	371022	-	+	168-L/168
168-L	369956	c	+	168	371022	-	+	168-L/168
168-L	369957	a	+	168	371022	-	+	168-L/168
168-L	369958	a	+	168	371022	-	+	168-L/168
168-L	369959	t	+	168	371022	-	+	168-L/168
168-L	369960	g	+	168	371022	-	+	168-L/168
168-L	369961	c	+	168	371022	-	+	168-L/168
168-L	369962	c	+	168	371022	-	+	168-L/168
168-L	369963	a	+	168	371022	-	+	168-L/168
168-L	369964	t	+	168	371022	-	+	168-L/168
168-L	369965	g	+	168	371022	-	+	168-L/168
168-L	369966	a	+	168	371022	-	+	168-L/168
168-L	369967	a	+	168	371022	-	+	168-L/168
168-L	369968	a	+	168	371022	-	+	168-L/168
168-L	369969	a	+	168	371022	-	+	168-L/168
168-L	369970	a	+	168	371022	-	+	168-L/168
168-L	369971	a	+	168	371022	-	+	168-L/168
168-L	369972	g	+	168	371022	-	+	168-L/168
168-L	369973	a	+	168	371022	-	+	168-L/168
168-L	369974	a	+	168	371022	-	+	168-L/168
168-L	369975	t	+	168	371022	-	+	168-L/168
168-L	369976	g	+	168	371022	-	+	168-L/168
168-L	369977	a	+	168	371022	-	+	168-L/168
168-L	369978	c	+	168	371022	-	+	168-L/168
168-L	369979	c	+	168	371022	-	+	168-L/168
168-L	369980	a	+	168	371022	-	+	168-L/168
168-L	369981	c	+	168	371022	-	+	168-L/168
168-L	369982	a	+	168	371022	-	+	168-L/168
168-L	369983	a	+	168	371022	-	+	168-L/168
168-L	369984	a	+	168	371022	-	+	168-L/168
168-L	369985	g	+	168	371022	-	+	168-L/168
168-L	369986	t	+	168	371022	-	+	168-L/168
168-L	369987	c	+	168	371022	-	+	168-L/168
168-L	369988	a	+	168	371022	-	+	168-L/168
168-L	369989	t	+	168	371022	-	+	168-L/168
168-L	369990	g	+	168	371022	-	+	168-L/168
168-L	369991	t	+	168	371022	-	+	168-L/168
168-L	369992	t	+	168	371022	-	+	168-L/168
168-L	369993	t	+	168	371022	-	+	168-L/168
168-L	369994	t	+	168	371022	-	+	168-L/168
168-L	369995	t	+	168	371022	-	+	168-L/168
168-L	369996	g	+	168	371022	-	+	168-L/168
168-L	369997	a	+	168	371022	-	+	168-L/168
168-L	369998	t	+	168	371022	-	+	168-L/168
168-L	369999	t	+	168	371022	-	+	168-L/168
168-L	370000	t	+	168	371022	-	+	168-L/168
168-L	370001	c	+	168	371022	-	+	168-L/168
168-L	370002	g	+	168	371022	-	+	168-L/168
168-L	370003	a	+	168	371022	-	+	168-L/168
168-L	370004	t	+	168	371022	-	+	168-L/168
168-L	370005	g	+	168	371022	-	+	168-L/168
168-L	370006	a	+	168	371022	-	+	168-L/168
168-L	370007	a	+	168	371022	-	+	168-L/168
168-L	370008	c	+	168	371022	-	+	168-L/168
168-L	370009	t	+	168	371022	-	+	168-L/168
168-L	370010	c	+	168	371022	-	+	168-L/168
168-L	370011	g	+	168	371022	-	+	168-L/168
168-L	370012	a	+	168	371022	-	+	168-L/168
168-L	370013	a	+	168	371022	-	+	168-L/168
168-L	370014	t	+	168	371022	-	+	168-L/168
168-L	370015	t	+	168	371022	-	+	168-L/168
168-L	370016	t	+	168	371022	-	+	168-L/168
168-L	370017	c	+	168	371022	-	+	168-L/168
168-L	370018	a	+	168	371022	-	+	168-L/168
168-L	370019	a	+	168	371022	-	+	168-L/168
168-L	370020	c	+	168	371022	-	+	168-L/168
168-L	370021	t	+	168	371022	-	+	168-L/168
168-L	370022	t	+	168	371022	-	+	168-L/168
168-L	370023	a	+	168	371022	-	+	168-L/168
168-L	370024	a	+	168	371022	-	+	168-L/168
168-L	370025	a	+	168	371022	-	+	168-L/168
168-L	370026	c	+	168	371022	-	+	168-L/168
168-L	370027	a	+	168	371022	-	+	168-L/168
168-L	370028	a	+	168	371022	-	+	168-L/168
168-L	370029	g	+	168	371022	-	+	168-L/168
168-L	370030	a	+	168	371022	-	+	168-L/168
168-L	370031	a	+	168	371022	-	+	168-L/168
168-L	370032	a	+	168	371022	-	+	168-L/168
168-L	370033	t	+	168	371022	-	+	168-L/168
168-L	370034	a	+	168	371022	-	+	168-L/168
168-L	370035	t	+	168	371022	-	+	168-L/168
168-L	370036	c	+	168	371022	-	+	168-L/168
168-L	370037	c	+	168	371022	-	+	168-L/168
168-L	370038	a	+	168	371022	-	+	168-L/168
168-L	370039	a	+	168	371022	-	+	168-L/168
168-L	370040	a	+	168	371022	-	+	168-L/168
168-L	370041	c	+	168	371022	-	+	168-L/168
168-L	370042	t	+	168	371022	-	+	168-L/168
168-L	370043	a	+	168	371022	-	+	168-L/168
168-L	370044	g	+	168	371022	-	+	168-L/168
168-L	370045	a	+	168	371022	-	+	168-L/168
168-L	370046	a	+	168	371022	-	+	168-L/168
168-L	370047	a	+	168	371022	-	+	168-L/168
168-L	370048	a	+	168	371022	-	+	168-L/168
168-L	370049	a	+	168	371022	-	+	168-L/168
168-L	370050	c	+	168	371022	-	+	168-L/168
168-L	370051	a	+	168	371022	-	+	168-L/168
168-L	370052	a	+	168	371022	-	+	168-L/168
168-L	370053	a	+	168	371022	-	+	168-L/168
168-L	370054	a	+	168	371022	-	+	168-L/168
168-L	370055	g	+	168	371022	-	+	168-L/168
168-L	370056	c	+	168	371022	-	+	168-L/168
168-L	370057	a	+	168	371022	-	+	168-L/168
168-L	370058	a	+	168	371022	-	+	168-L/168
168-L	370059	a	+	168	371022	-	+	168-L/168
168-L	370060	t	+	168	371022	-	+	168-L/168
168-L	370061	t	+	168	371022	-	+	168-L/168
168-L	370062	c	+	168	371022	-	+	168-L/168
168-L	370063	a	+	168	371022	-	+	168-L/168
168-L	370064	a	+	168	371022	-	+	168-L/168
168-L	370065	a	+	168	371022	-	+	168-L/168
168-L	370066	a	+	168	371022	-	+	168-L/168
168-L	370067	t	+	168	371022	-	+	168-L/168
168-L	370068	c	+	168	371022	-	+	168-L/168
168-L	370069	a	+	168	371022	-	+	168-L/168
168-L	370070	a	+	168	371022	-	+	168-L/168
168-L	370071	a	+	168	371022	-	+	168-L/168
168-L	370072	a	+	168	371022	-	+	168-L/168
168-L	370073	g	+	168	371022	-	+	168-L/168
168-L	370074	a	+	168	371022	-	+	168-L/168
168-L	370075	c	+	168	371022	-	+	168-L/168
168-L	370076	a	+	168	371022	-	+	168-L/168
168-L	370077	a	+	168	371022	-	+	168-L/168
168-L	370078	t	+	168	371022	-	+	168-L/168
168-L	370079	c	+	168	371022	-	+	168-L/168
168-L	370080	a	+	168	371022	-	+	168-L/168
168-L	370081	a	+	168	371022	-	+	168-L/168
168-L	370082	a	+	168	371022	-	+	168-L/168
168-L	370083	g	+	168	371022	-	+	168-L/168
168-L	370084	a	+	168	371022	-	+	168-L/168
168-L	370085	t	+	168	371022	-	+	168-L/168
168-L	370086	a	+	168	371022	-	+	168-L/168
168-L	370087	a	+	168	371022	-	+	168-L/168
168-L	370088	a	+	168	371022	-	+	168-L/168
168-L	370089	t	+	168	371022	-	+	168-L/168
168-L	370090	t	+	168	371022	-	+	168-L/168
168-L	370091	t	+	168	371022	-	+	168-L/168
168-L	370092	a	+	168	371022	-	+	168-L/168
168-L	370093	t	+	168	371022	-	+	168-L/168
168-L	370094	t	+	168	371022	-	+	168-L/168
168-L	370095	t	+	168	371022	-	+	168-L/168
168-L	370096	a	+	168	371022	-	+	168-L/168
168-L	370097	t	+	168	371022	-	+	168-L/168
168-L	370098	c	+	168	371022	-	+	168-L/168
168-L	370099	a	+	168	371022	-	+	168-L/168
168-L	370100	a	+	168	371022	-	+	168-L/168
168-L	370101	a	+	168	371022	-	+	168-L/168
168-L	370102	a	+	168	371022	-	+	168-L/168
168-L	370103	c	+	168	371022	-	+	168-L/168
168-L	370104	g	+	168	371022	-	+	168-L/168
168-L	370105	c	+	168	371022	-	+	168-L/168
168-L	370106	a	+	168	371022	-	+	168-L/168
168-L	370107	a	+	168	371022	-	+	168-L/168
168-L	370108	g	+	168	371022	-	+	168-L/168
168-L	370109	a	+	168	371022	-	+	168-L/168
168-L	370110	t	+	168	371022	-	+	168-L/168
168-L	370111	t	+	168	371022	-	+	168-L/168
168-L	370112	a	+	168	371022	-	+	168-L/168
168-L	370113	c	+	168	371022	-	+	168-L/168
168-L	370114	a	+	168	371022	-	+	168-L/168
168-L	370115	a	+	168	371022	-	+	168-L/168
168-L	370116	g	+	168	371022	-	+	168-L/168
168-L	370117	c	+	168	371022	-	+	168-L/168
168-L	370118	t	+	168	371022	-	+	168-L/168
168-L	370119	g	+	168	371022	-	+	168-L/168
168-L	370120	a	+	168	371022	-	+	168-L/168
168-L	370121	a	+	168	371022	-	+	168-L/168
168-L	370122	a	+	168	371022	-	+	168-L/168
168-L	370123	a	+	168	371022	-	+	168-L/168
168-L	370124	a	+	168	371022	-	+	168-L/168
168-L	370125	t	+	168	371022	-	+	168-L/168
168-L	370126	g	+	168	371022	-	+	168-L/168
168-L	370127	a	+	168	371022	-	+	168-L/168
168-L	370128	g	+	168	371022	-	+	168-L/168
168-L	370129	t	+	168	371022	-	+	168-L/168
168-L	370130	t	+	168	371022	-	+	168-L/168
168-L	370131	c	+	168	371022	-	+	168-L/168
168-L	370132	a	+	168	371022	-	+	168-L/168
168-L	370133	a	+	168	371022	-	+	168-L/168
168-L	370134	g	+	168	371022	-	+	168-L/168
168-L	370135	a	+	168	371022	-	+	168-L/168
168-L	370136	g	+	168	371022	-	+	168-L/168
168-L	370137	g	+	168	371022	-	+	168-L/168
168-L	370138	a	+	168	371022	-	+	168-L/168
168-L	370139	a	+	168	371022	-	+	168-L/168
168-L	370140	g	+	168	371022	-	+	168-L/168
168-L	370141	a	+	168	371022	-	+	168-L/168
168-L	370142	a	+	168	371022	-	+	168-L/168
168-L	370143	g	+	168	371022	-	+	168-L/168
168-L	370144	a	+	168	371022	-	+	168-L/168
168-L	370145	a	+	168	371022	-	+	168-L/168
168-L	370146	a	+	168	371022	-	+	168-L/168
168-L	370147	g	+	168	371022	-	+	168-L/168
168-L	370148	a	+	168	371022	-	+	168-L/168
168-L	370149	t	+	168	371022	-	+	168-L/168
168-L	370150	t	+	168	371022	-	+	168-L/168
168-L	370151	a	+	168	371022	-	+	168-L/168
168-L	370152	a	+	168	371022	-	+	168-L/168
168-L	370153	a	+	168	371022	-	+	168-L/168
168-L	370154	a	+	168	371022	-	+	168-L/168
168-L	370155	a	+	168	371022	-	+	168-L/168
168-L	370156	a	+	168	371022	-	+	168-L/168
168-L	370157	a	+	168	371022	-	+	168-L/168
168-L	370158	t	+	168	371022	-	+	168-L/168
168-L	370159	a	+	168	371022	-	+	168-L/168
168-L	370160	t	+	168	371022	-	+	168-L/168
168-L	370161	g	+	168	371022	-	+	168-L/168
168-L	370162	t	+	168	371022	-	+	168-L/168
168-L	370163	c	+	168	371022	-	+	168-L/168
168-L	370164	c	+	168	371022	-	+	168-L/168
168-L	370165	c	+	168	371022	-	+	168-L/168
168-L	370166	a	+	168	371022	-	+	168-L/168
168-L	370167	a	+	168	371022	-	+	168-L/168
168-L	370168	a	+	168	371022	-	+	168-L/168
168-L	370169	a	+	168	371022	-	+	168-L/168
168-L	370170	t	+	168	371022	-	+	168-L/168
168-L	370171	t	+	168	371022	-	+	168-L/168
168-L	370172	t	+	168	371022	-	+	168-L/168
168-L	370173	a	+	168	371022	-	+	168-L/168
168-L	370174	a	+	168	371022	-	+	168-L/168
168-L	370175	a	+	168	371022	-	+	168-L/168
168-L	370176	a	+	168	371022	-	+	168-L/168
168-L	370177	t	+	168	371022	-	+	168-L/168
168-L	370178	g	+	168	371022	-	+	168-L/168
168-L	370179	a	+	168	371022	-	+	168-L/168
168-L	370180	a	+	168	371022	-	+	168-L/168
168-L	370181	a	+	168	371022	-	+	168-L/168
168-L	370182	a	+	168	371022	-	+	168-L/168
168-L	370183	t	+	168	371022	-	+	168-L/168
168-L	370184	g	+	168	371022	-	+	168-L/168
168-L	370185	t	+	168	371022	-	+	168-L/168
168-L	370186	a	+	168	371022	-	+	168-L/168
168-L	370187	a	+	168	371022	-	+	168-L/168
168-L	370188	a	+	168	371022	-	+	168-L/168
168-L	370189	a	+	168	371022	-	+	168-L/168
168-L	370190	a	+	168	371022	-	+	168-L/168
168-L	370191	g	+	168	371022	-	+	168-L/168
168-L	370192	g	+	168	371022	-	+	168-L/168
168-L	370193	a	+	168	371022	-	+	168-L/168
168-L	370194	g	+	168	371022	-	+	168-L/168
168-L	370195	a	+	168	371022	-	+	168-L/168
168-L	370196	a	+	168	371022	-	+	168-L/168
168-L	370197	a	+	168	371022	-	+	168-L/168
168-L	370198	a	+	168	371022	-	+	168-L/168
168-L	370199	a	+	168	371022	-	+	168-L/168
168-L	370200	t	+	168	371022	-	+	168-L/168
168-L	370201	a	+	168	371022	-	+	168-L/168
168-L	370202	t	+	168	371022	-	+	168-L/168
168-L	370203	g	+	168	371022	-	+	168-L/168
168-L	370204	g	+	168	371022	-	+	168-L/168
168-L	370205	a	+	168	371022	-	+	168-L/168
168-L	370206	a	+	168	371022	-	+	168-L/168
168-L	370207	c	+	168	371022	-	+	168-L/168
168-L	370208	t	+	168	371022	-	+	168-L/168
168-L	370209	c	+	168	371022	-	+	168-L/168
168-L	370210	g	+	168	371022	-	+	168-L/168
168-L	370211	g	+	168	371022	-	+	168-L/168
168-L	370212	t	+	168	371022	-	+	168-L/168
168-L	370213	c	+	168	371022	-	+	168-L/168
168-L	370214	a	+	168	371022	-	+	168-L/168
168-L	370215	t	+	168	371022	-	+	168-L/168
168-L	370216	t	+	168	371022	-	+	168-L/168
168-L	370217	t	+	168	371022	-	+	168-L/168
168-L	370218	a	+	168	371022	-	+	168-L/168
168-L	370219	a	+	168	371022	-	+	168-L/168
168-L	370220	t	+	168	371022	-	+	168-L/168
168-L	370221	c	+	168	371022	-	+	168-L/168
168-L	370222	g	+	168	371022	-	+	168-L/168
168-L	370223	g	+	168	371022	-	+	168-L/168
168-L	370224	c	+	168	371022	-	+	168-L/168
168-L	370225	g	+	168	371022	-	+	168-L/168
168-L	370226	c	+	168	371022	-	+	168-L/168
168-L	370227	g	+	168	371022	-	+	168-L/168
168-L	370228	a	+	168	371022	-	+	168-L/168
168-L	370229	t	+	168	371022	-	+	168-L/168
168-L	370230	t	+	168	371022	-	+	168-L/168
168-L	370231	t	+	168	371022	-	+	168-L/168
168-L	370232	t	+	168	371022	-	+	168-L/168
168-L	370233	t	+	168	371022	-	+	168-L/168
168-L	370234	t	+	168	371022	-	+	168-L/168
168-L	370235	c	+	168	371022	-	+	168-L/168
168-L	370236	t	+	168	371022	-	+	168-L/168
168-L	370237	c	+	168	371022	-	+	168-L/168
168-L	370238	t	+	168	371022	-	+	168-L/168
168-L	370239	a	+	168	371022	-	+	168-L/168
168-L	370240	g	+	168	371022	-	+	168-L/168
168-L	370241	t	+	168	371022	-	+	168-L/168
168-L	370242	t	+	168	371022	-	+	168-L/168
168-L	370243	t	+	168	371022	-	+	168-L/168
168-L	370244	t	+	168	371022	-	+	168-L/168
168-L	370245	t	+	168	371022	-	+	168-L/168
168-L	370246	t	+	168	371022	-	+	168-L/168
168-L	370247	g	+	168	371022	-	+	168-L/168
168-L	370248	g	+	168	371022	-	+	168-L/168
168-L	370249	t	+	168	371022	-	+	168-L/168
168-L	370250	c	+	168	371022	-	+	168-L/168
168-L	370251	t	+	168	371022	-	+	168-L/168
168-L	370252	a	+	168	371022	-	+	168-L/168
168-L	370253	g	+	168	371022	-	+	168-L/168
168-L	370254	c	+	168	371022	-	+	168-L/168
168-L	370255	t	+	168	371022	-	+	168-L/168
168-L	370256	t	+	168	371022	-	+	168-L/168
168-L	370257	t	+	168	371022	-	+	168-L/168
168-L	370258	g	+	168	371022	-	+	168-L/168
168-L	370259	g	+	168	371022	-	+	168-L/168
168-L	370260	a	+	168	371022	-	+	168-L/168
168-L	370261	a	+	168	371022	-	+	168-L/168
168-L	370262	t	+	168	371022	-	+	168-L/168
168-L	370263	t	+	168	371022	-	+	168-L/168
168-L	370264	t	+	168	371022	-	+	168-L/168
168-L	370265	a	+	168	371022	-	+	168-L/168
168-L	370266	t	+	168	371022	-	+	168-L/168
168-L	370267	a	+	168	371022	-	+	168-L/168
168-L	370268	t	+	168	371022	-	+	168-L/168
168-L	370269	t	+	168	371022	-	+	168-L/168
168-L	370270	a	+	168	371022	-	+	168-L/168
168-L	370271	a	+	168	371022	-	+	168-L/168
168-L	370272	a	+	168	371022	-	+	168-L/168
168-L	370273	a	+	168	371022	-	+	168-L/168
168-L	370274	a	+	168	371022	-	+	168-L/168
168-L	370275	a	+	168	371022	-	+	168-L/168
168-L	370276	g	+	168	371022	-	+	168-L/168
168-L	370277	t	+	168	371022	-	+	168-L/168
168-L	370278	t	+	168	371022	-	+	168-L/168
168-L	370279	a	+	168	371022	-	+	168-L/168
168-L	370280	a	+	168	371022	-	+	168-L/168
168-L	370281	g	+	168	371022	-	+	168-L/168
168-L	370282	c	+	168	371022	-	+	168-L/168
168-L	370283	a	+	168	371022	-	+	168-L/168
168-L	370284	a	+	168	371022	-	+	168-L/168
168-L	370285	a	+	168	371022	-	+	168-L/168
168-L	370286	c	+	168	371022	-	+	168-L/168
168-L	370287	a	+	168	371022	-	+	168-L/168
168-L	370288	a	+	168	371022	-	+	168-L/168
168-L	370289	a	+	168	371022	-	+	168-L/168
168-L	370290	c	+	168	371022	-	+	168-L/168
168-L	370291	a	+	168	371022	-	+	168-L/168
168-L	370292	a	+	168	371022	-	+	168-L/168
168-L	370293	g	+	168	371022	-	+	168-L/168
168-L	370294	a	+	168	371022	-	+	168-L/168
168-L	370295	t	+	168	371022	-	+	168-L/168
168-L	370296	a	+	168	371022	-	+	168-L/168
168-L	370297	a	+	168	371022	-	+	168-L/168
168-L	370298	a	+	168	371022	-	+	168-L/168
168-L	370299	a	+	168	371022	-	+	168-L/168
168-L	370300	g	+	168	371022	-	+	168-L/168
168-L	370301	c	+	168	371022	-	+	168-L/168
168-L	370302	a	+	168	371022	-	+	168-L/168
168-L	370303	t	+	168	371022	-	+	168-L/168
168-L	370304	t	+	168	371022	-	+	168-L/168
168-L	370305	t	+	168	371022	-	+	168-L/168
168-L	370306	a	+	168	371022	-	+	168-L/168
168-L	370307	t	+	168	371022	-	+	168-L/168
168-L	370308	t	+	168	371022	-	+	168-L/168
168-L	370309	t	+	168	371022	-	+	168-L/168
168-L	370310	a	+	168	371022	-	+	168-L/168
168-L	370311	t	+	168	371022	-	+	168-L/168
168-L	370312	a	+	168	371022	-	+	168-L/168
168-L	370313	a	+	168	371022	-	+	168-L/168
168-L	370314	a	+	168	371022	-	+	168-L/168
168-L	370315	a	+	168	371022	-	+	168-L/168
168-L	370316	c	+	168	371022	-	+	168-L/168
168-L	370317	a	+	168	371022	-	+	168-L/168
168-L	370318	a	+	168	371022	-	+	168-L/168
168-L	370319	c	+	168	371022	-	+	168-L/168
168-L	370320	a	+	168	371022	-	+	168-L/168
168-L	370321	a	+	168	371022	-	+	168-L/168
168-L	370322	a	+	168	371022	-	+	168-L/168
168-L	370323	g	+	168	371022	-	+	168-L/168
168-L	370324	c	+	168	371022	-	+	168-L/168
168-L	370325	g	+	168	371022	-	+	168-L/168
168-L	370326	c	+	168	371022	-	+	168-L/168
168-L	370327	a	+	168	371022	-	+	168-L/168
168-L	370328	a	+	168	371022	-	+	168-L/168
168-L	370329	a	+	168	371022	-	+	168-L/168
168-L	370330	a	+	168	371022	-	+	168-L/168
168-L	370331	g	+	168	371022	-	+	168-L/168
168-L	370332	a	+	168	371022	-	+	168-L/168
168-L	370333	a	+	168	371022	-	+	168-L/168
168-L	370334	a	+	168	371022	-	+	168-L/168
168-L	370335	c	+	168	371022	-	+	168-L/168
168-L	370336	t	+	168	371022	-	+	168-L/168
168-L	370337	t	+	168	371022	-	+	168-L/168
168-L	370338	a	+	168	371022	-	+	168-L/168
168-L	370339	a	+	168	371022	-	+	168-L/168
168-L	370340	c	+	168	371022	-	+	168-L/168
168-L	370341	t	+	168	371022	-	+	168-L/168
168-L	370342	t	+	168	371022	-	+	168-L/168
168-L	370343	a	+	168	371022	-	+	168-L/168
168-L	370344	t	+	168	371022	-	+	168-L/168
168-L	370345	t	+	168	371022	-	+	168-L/168
168-L	370346	t	+	168	371022	-	+	168-L/168
168-L	370347	t	+	168	371022	-	+	168-L/168
168-L	370348	t	+	168	371022	-	+	168-L/168
168-L	370349	a	+	168	371022	-	+	168-L/168
168-L	370350	t	+	168	371022	-	+	168-L/168
168-L	370351	t	+	168	371022	-	+	168-L/168
168-L	370352	t	+	168	371022	-	+	168-L/168
168-L	370353	t	+	168	371022	-	+	168-L/168
168-L	370354	g	+	168	371022	-	+	168-L/168
168-L	370355	t	+	168	371022	-	+	168-L/168
168-L	370356	a	+	168	371022	-	+	168-L/168
168-L	370357	a	+	168	371022	-	+	168-L/168
168-L	370358	t	+	168	371022	-	+	168-L/168
168-L	370359	a	+	168	371022	-	+	168-L/168
168-L	370360	a	+	168	371022	-	+	168-L/168
168-L	370361	t	+	168	371022	-	+	168-L/168
168-L	370362	a	+	168	371022	-	+	168-L/168
168-L	370363	g	+	168	371022	-	+	168-L/168
168-L	370364	c	+	168	371022	-	+	168-L/168
168-L	370365	t	+	168	371022	-	+	168-L/168
168-L	370366	t	+	168	371022	-	+	168-L/168
168-L	370367	g	+	168	371022	-	+	168-L/168
168-L	370368	t	+	168	371022	-	+	168-L/168
168-L	370369	c	+	168	371022	-	+	168-L/168
168-L	370370	t	+	168	371022	-	+	168-L/168
168-L	370371	a	+	168	371022	-	+	168-L/168
168-L	370372	a	+	168	371022	-	+	168-L/168
168-L	370373	t	+	168	371022	-	+	168-L/168
168-L	370374	t	+	168	371022	-	+	168-L/168
168-L	370375	t	+	168	371022	-	+	168-L/168
168-L	370376	a	+	168	371022	-	+	168-L/168
168-L	370377	t	+	168	371022	-	+	168-L/168
168-L	370378	g	+	168	371022	-	+	168-L/168
168-L	370379	g	+	168	371022	-	+	168-L/168
168-L	370380	a	+	168	371022	-	+	168-L/168
168-L	370381	g	+	168	371022	-	+	168-L/168
168-L	370382	t	+	168	371022	-	+	168-L/168
168-L	370383	a	+	168	371022	-	+	168-L/168
168-L	370384	t	+	168	371022	-	+	168-L/168
168-L	370385	t	+	168	371022	-	+	168-L/168
168-L	370386	t	+	168	371022	-	+	168-L/168
168-L	370387	t	+	168	371022	-	+	168-L/168
168-L	370388	a	+	168	371022	-	+	168-L/168
168-L	370389	t	+	168	371022	-	+	168-L/168
168-L	370390	g	+	168	371022	-	+	168-L/168
168-L	370391	t	+	168	371022	-	+	168-L/168
168-L	370392	t	+	168	371022	-	+	168-L/168
168-L	370393	g	+	168	371022	-	+	168-L/168
168-L	370394	c	+	168	371022	-	+	168-L/168
168-L	370395	a	+	168	371022	-	+	168-L/168
168-L	370396	t	+	168	371022	-	+	168-L/168
168-L	370397	t	+	168	371022	-	+	168-L/168
168-L	370398	t	+	168	371022	-	+	168-L/168
168-L	370399	g	+	168	371022	-	+	168-L/168
168-L	370400	a	+	168	371022	-	+	168-L/168
168-L	370401	t	+	168	371022	-	+	168-L/168
168-L	370402	c	+	168	371022	-	+	168-L/168
168-L	370403	t	+	168	371022	-	+	168-L/168
168-L	370404	a	+	168	371022	-	+	168-L/168
168-L	370405	t	+	168	371022	-	+	168-L/168
168-L	370406	a	+	168	371022	-	+	168-L/168
168-L	370407	a	+	168	371022	-	+	168-L/168
168-L	370408	a	+	168	371022	-	+	168-L/168
168-L	370409	a	+	168	371022	-	+	168-L/168
168-L	370410	a	+	168	371022	-	+	168-L/168
168-L	370411	a	+	168	371022	-	+	168-L/168
168-L	370412	t	+	168	371022	-	+	168-L/168
168-L	370413	t	+	168	371022	-	+	168-L/168
168-L	370414	g	+	168	371022	-	+	168-L/168
168-L	370415	a	+	168	371022	-	+	168-L/168
168-L	370416	a	+	168	371022	-	+	168-L/168
168-L	370417	a	+	168	371022	-	+	168-L/168
168-L	370418	a	+	168	371022	-	+	168-L/168
168-L	370419	a	+	168	371022	-	+	168-L/168
168-L	370420	a	+	168	371022	-	+	168-L/168
168-L	370421	c	+	168	371022	-	+	168-L/168
168-L	370422	a	+	168	371022	-	+	168-L/168
168-L	370423	g	+	168	371022	-	+	168-L/168
168-L	370424	a	+	168	371022	-	+	168-L/168
168-L	370425	a	+	168	371022	-	+	168-L/168
168-L	370426	a	+	168	371022	-	+	168-L/168
168-L	370427	a	+	168	371022	-	+	168-L/168
168-L	370428	t	+	168	371022	-	+	168-L/168
168-L	370429	t	+	168	371022	-	+	168-L/168
168-L	370430	t	+	168	371022	-	+	168-L/168
168-L	370431	t	+	168	371022	-	+	168-L/168
168-L	370432	a	+	168	371022	-	+	168-L/168
168-L	370433	t	+	168	371022	-	+	168-L/168
168-L	370434	t	+	168	371022	-	+	168-L/168
168-L	370435	a	+	168	371022	-	+	168-L/168
168-L	370436	t	+	168	371022	-	+	168-L/168
168-L	370437	t	+	168	371022	-	+	168-L/168
168-L	370438	g	+	168	371022	-	+	168-L/168
168-L	370439	t	+	168	371022	-	+	168-L/168
168-L	370440	c	+	168	371022	-	+	168-L/168
168-L	370441	t	+	168	371022	-	+	168-L/168
168-L	370442	a	+	168	371022	-	+	168-L/168
168-L	370443	c	+	168	371022	-	+	168-L/168
168-L	370444	t	+	168	371022	-	+	168-L/168
168-L	370445	a	+	168	371022	-	+	168-L/168
168-L	370446	g	+	168	371022	-	+	168-L/168
168-L	370447	t	+	168	371022	-	+	168-L/168
168-L	370448	t	+	168	371022	-	+	168-L/168
168-L	370449	t	+	168	371022	-	+	168-L/168
168-L	370450	t	+	168	371022	-	+	168-L/168
168-L	370451	t	+	168	371022	-	+	168-L/168
168-L	370452	t	+	168	371022	-	+	168-L/168
168-L	370453	a	+	168	371022	-	+	168-L/168
168-L	370454	g	+	168	371022	-	+	168-L/168
168-L	370455	c	+	168	371022	-	+	168-L/168
168-L	370456	t	+	168	371022	-	+	168-L/168
168-L	370457	t	+	168	371022	-	+	168-L/168
168-L	370458	t	+	168	371022	-	+	168-L/168
168-L	370459	a	+	168	371022	-	+	168-L/168
168-L	370460	c	+	168	371022	-	+	168-L/168
168-L	370461	c	+	168	371022	-	+	168-L/168
168-L	370462	a	+	168	371022	-	+	168-L/168
168-L	370463	a	+	168	371022	-	+	168-L/168
168-L	370464	c	+	168	371022	-	+	168-L/168
168-L	370465	t	+	168	371022	-	+	168-L/168
168-L	370466	t	+	168	371022	-	+	168-L/168
168-L	370467	t	+	168	371022	-	+	168-L/168
168-L	370468	g	+	168	371022	-	+	168-L/168
168-L	370469	t	+	168	371022	-	+	168-L/168
168-L	370470	t	+	168	371022	-	+	168-L/168
168-L	370471	a	+	168	371022	-	+	168-L/168
168-L	370472	g	+	168	371022	-	+	168-L/168
168-L	370473	t	+	168	371022	-	+	168-L/168
168-L	370474	t	+	168	371022	-	+	168-L/168
168-L	370475	t	+	168	371022	-	+	168-L/168
168-L	370476	c	+	168	371022	-	+	168-L/168
168-L	370477	t	+	168	371022	-	+	168-L/168
168-L	370478	t	+	168	371022	-	+	168-L/168
168-L	370479	g	+	168	371022	-	+	168-L/168
168-L	370480	c	+	168	371022	-	+	168-L/168
168-L	370481	a	+	168	371022	-	+	168-L/168
168-L	370482	t	+	168	371022	-	+	168-L/168
168-L	370483	t	+	168	371022	-	+	168-L/168
168-L	370484	c	+	168	371022	-	+	168-L/168
168-L	370485	a	+	168	371022	-	+	168-L/168
168-L	370486	t	+	168	371022	-	+	168-L/168
168-L	370487	c	+	168	371022	-	+	168-L/168
168-L	370488	c	+	168	371022	-	+	168-L/168
168-L	370489	t	+	168	371022	-	+	168-L/168
168-L	370490	t	+	168	371022	-	+	168-L/168
168-L	370491	a	+	168	371022	-	+	168-L/168
168-L	370492	t	+	168	371022	-	+	168-L/168
168-L	370493	c	+	168	371022	-	+	168-L/168
168-L	370494	a	+	168	371022	-	+	168-L/168
168-L	370495	a	+	168	371022	-	+	168-L/168
168-L	370496	c	+	168	371022	-	+	168-L/168
168-L	370497	a	+	168	371022	-	+	168-L/168
168-L	370498	a	+	168	371022	-	+	168-L/168
168-L	370499	t	+	168	371022	-	+	168-L/168
168-L	370500	t	+	168	371022	-	+	168-L/168
168-L	370501	a	+	168	371022	-	+	168-L/168
168-L	370502	c	+	168	371022	-	+	168-L/168
168-L	370503	a	+	168	371022	-	+	168-L/168
168-L	370504	a	+	168	371022	-	+	168-L/168
168-L	370505	a	+	168	371022	-	+	168-L/168
168-L	370506	a	+	168	371022	-	+	168-L/168
168-L	370507	a	+	168	371022	-	+	168-L/168
168-L	370508	c	+	168	371022	-	+	168-L/168
168-L	370509	a	+	168	371022	-	+	168-L/168
168-L	370510	a	+	168	371022	-	+	168-L/168
168-L	370511	a	+	168	371022	-	+	168-L/168
168-L	370512	t	+	168	371022	-	+	168-L/168
168-L	370513	c	+	168	371022	-	+	168-L/168
168-L	370514	t	+	168	371022	-	+	168-L/168
168-L	370515	c	+	168	371022	-	+	168-L/168
168-L	370516	t	+	168	371022	-	+	168-L/168
168-L	370517	a	+	168	371022	-	+	168-L/168
168-L	370518	a	+	168	371022	-	+	168-L/168
168-L	370519	a	+	168	371022	-	+	168-L/168
168-L	370520	t	+	168	371022	-	+	168-L/168
168-L	370521	c	+	168	371022	-	+	168-L/168
168-L	370522	a	+	168	371022	-	+	168-L/168
168-L	370523	c	+	168	371022	-	+	168-L/168
168-L	370524	t	+	168	371022	-	+	168-L/168
168-L	370525	t	+	168	371022	-	+	168-L/168
168-L	370526	g	+	168	371022	-	+	168-L/168
168-L	370527	t	+	168	371022	-	+	168-L/168
168-L	370528	a	+	168	371022	-	+	168-L/168
168-L	370529	c	+	168	371022	-	+	168-L/168
168-L	370530	c	+	168	371022	-	+	168-L/168
168-L	370531	t	+	168	371022	-	+	168-L/168
168-L	370532	a	+	168	371022	-	+	168-L/168
168-L	370533	a	+	168	371022	-	+	168-L/168
168-L	370534	a	+	168	371022	-	+	168-L/168
168-L	370535	c	+	168	371022	-	+	168-L/168
168-L	370536	a	+	168	371022	-	+	168-L/168
168-L	370537	a	+	168	371022	-	+	168-L/168
168-L	370538	g	+	168	371022	-	+	168-L/168
168-L	370539	g	+	168	371022	-	+	168-L/168
168-L	370540	a	+	168	371022	-	+	168-L/168
168-L	370541	a	+	168	371022	-	+	168-L/168
168-L	370542	a	+	168	371022	-	+	168-L/168
168-L	370543	t	+	168	371022	-	+	168-L/168
168-L	370544	t	+	168	371022	-	+	168-L/168
168-L	370545	a	+	168	371022	-	+	168-L/168
168-L	370546	t	+	168	371022	-	+	168-L/168
168-L	370547	a	+	168	371022	-	+	168-L/168
168-L	370548	a	+	168	371022	-	+	168-L/168
168-L	370549	c	+	168	371022	-	+	168-L/168
168-L	370550	c	+	168	371022	-	+	168-L/168
168-L	370551	c	+	168	371022	-	+	168-L/168
168-L	370552	t	+	168	371022	-	+	168-L/168
168-L	370553	a	+	168	371022	-	+	168-L/168
168-L	370554	a	+	168	371022	-	+	168-L/168
168-L	370555	a	+	168	371022	-	+	168-L/168
168-L	370556	a	+	168	371022	-	+	168-L/168
168-L	370557	a	+	168	371022	-	+	168-L/168
168-L	370558	t	+	168	371022	-	+	168-L/168
168-L	370559	g	+	168	371022	-	+	168-L/168
168-L	370560	c	+	168	371022	-	+	168-L/168
168-L	370561	c	+	168	371022	-	+	168-L/168
168-L	370562	g	+	168	371022	-	+	168-L/168
168-L	370563	a	+	168	371022	-	+	168-L/168
168-L	370564	t	+	168	371022	-	+	168-L/168
168-L	370565	c	+	168	371022	-	+	168-L/168
168-L	370566	c	+	168	371022	-	+	168-L/168
168-L	370567	t	+	168	371022	-	+	168-L/168
168-L	370568	g	+	168	371022	-	+	168-L/168
168-L	370569	a	+	168	371022	-	+	168-L/168
168-L	370570	a	+	168	371022	-	+	168-L/168
168-L	370571	a	+	168	371022	-	+	168-L/168
168-L	370572	a	+	168	371022	-	+	168-L/168
168-L	370573	a	+	168	371022	-	+	168-L/168
168-L	370574	g	+	168	371022	-	+	168-L/168
168-L	370575	g	+	168	371022	-	+	168-L/168
168-L	370576	a	+	168	371022	-	+	168-L/168
168-L	370577	a	+	168	371022	-	+	168-L/168
168-L	370578	g	+	168	371022	-	+	168-L/168
168-L	370579	t	+	168	371022	-	+	168-L/168
168-L	370580	c	+	168	371022	-	+	168-L/168
168-L	370581	c	+	168	371022	-	+	168-L/168
168-L	370582	a	+	168	371022	-	+	168-L/168
168-L	370583	a	+	168	371022	-	+	168-L/168
168-L	370584	t	+	168	371022	-	+	168-L/168
168-L	370585	t	+	168	371022	-	+	168-L/168
168-L	370586	t	+	168	371022	-	+	168-L/168
168-L	370587	t	+	168	371022	-	+	168-L/168
168-L	370588	a	+	168	371022	-	+	168-L/168
168-L	370589	g	+	168	371022	-	+	168-L/168
168-L	370590	a	+	168	371022	-	+	168-L/168
168-L	370591	a	+	168	371022	-	+	168-L/168
168-L	370592	g	+	168	371022	-	+	168-L/168
168-L	370593	a	+	168	371022	-	+	168-L/168
168-L	370594	a	+	168	371022	-	+	168-L/168
168-L	370595	a	+	168	371022	-	+	168-L/168
168-L	370596	a	+	168	371022	-	+	168-L/168
168-L	370597	t	+	168	371022	-	+	168-L/168
168-L	370598	t	+	168	371022	-	+	168-L/168
168-L	370599	c	+	168	371022	-	+	168-L/168
168-L	370600	t	+	168	371022	-	+	168-L/168
168-L	370601	g	+	168	371022	-	+	168-L/168
168-L	370602	a	+	168	371022	-	+	168-L/168
168-L	370603	a	+	168	371022	-	+	168-L/168
168-L	370604	a	+	168	371022	-	+	168-L/168
168-L	370605	t	+	168	371022	-	+	168-L/168
168-L	370606	a	+	168	371022	-	+	168-L/168
168-L	370607	a	+	168	371022	-	+	168-L/168
168-L	370608	t	+	168	371022	-	+	168-L/168
168-L	370609	t	+	168	371022	-	+	168-L/168
168-L	370610	t	+	168	371022	-	+	168-L/168
168-L	370611	c	+	168	371022	-	+	168-L/168
168-L	370612	t	+	168	371022	-	+	168-L/168
168-L	370613	a	+	168	371022	-	+	168-L/168
168-L	370614	a	+	168	371022	-	+	168-L/168
168-L	370615	t	+	168	371022	-	+	168-L/168
168-L	370616	t	+	168	371022	-	+	168-L/168
168-L	370617	c	+	168	371022	-	+	168-L/168
168-L	370618	g	+	168	371022	-	+	168-L/168
168-L	370619	g	+	168	371022	-	+	168-L/168
168-L	370620	t	+	168	371022	-	+	168-L/168
168-L	370621	t	+	168	371022	-	+	168-L/168
168-L	370622	c	+	168	371022	-	+	168-L/168
168-L	370623	t	+	168	371022	-	+	168-L/168
168-L	370624	a	+	168	371022	-	+	168-L/168
168-L	370625	g	+	168	371022	-	+	168-L/168
168-L	370626	g	+	168	371022	-	+	168-L/168
168-L	370627	a	+	168	371022	-	+	168-L/168
168-L	370628	t	+	168	371022	-	+	168-L/168
168-L	370629	t	+	168	371022	-	+	168-L/168
168-L	370630	t	+	168	371022	-	+	168-L/168
168-L	370631	a	+	168	371022	-	+	168-L/168
168-L	370632	a	+	168	371022	-	+	168-L/168
168-L	370633	t	+	168	371022	-	+	168-L/168
168-L	370634	g	+	168	371022	-	+	168-L/168
168-L	370635	g	+	168	371022	-	+	168-L/168
168-L	370636	t	+	168	371022	-	+	168-L/168
168-L	370637	c	+	168	371022	-	+	168-L/168
168-L	370638	a	+	168	371022	-	+	168-L/168
168-L	370639	a	+	168	371022	-	+	168-L/168
168-L	370640	a	+	168	371022	-	+	168-L/168
168-L	370641	a	+	168	371022	-	+	168-L/168
168-L	370642	g	+	168	371022	-	+	168-L/168
168-L	370643	a	+	168	371022	-	+	168-L/168
168-L	370644	a	+	168	371022	-	+	168-L/168
168-L	370645	a	+	168	371022	-	+	168-L/168
168-L	370646	a	+	168	371022	-	+	168-L/168
168-L	370647	a	+	168	371022	-	+	168-L/168
168-L	370648	t	+	168	371022	-	+	168-L/168
168-L	370649	c	+	168	371022	-	+	168-L/168
168-L	370650	c	+	168	371022	-	+	168-L/168
168-L	370651	c	+	168	371022	-	+	168-L/168
168-L	370652	a	+	168	371022	-	+	168-L/168
168-L	370653	a	+	168	371022	-	+	168-L/168
168-L	370654	a	+	168	371022	-	+	168-L/168
168-L	370655	g	+	168	371022	-	+	168-L/168
168-L	370656	a	+	168	371022	-	+	168-L/168
168-L	370657	a	+	168	371022	-	+	168-L/168
168-L	370658	g	+	168	371022	-	+	168-L/168
168-L	370659	c	+	168	371022	-	+	168-L/168
168-L	370660	a	+	168	371022	-	+	168-L/168
168-L	370661	a	+	168	371022	-	+	168-L/168
168-L	370662	a	+	168	371022	-	+	168-L/168
168-L	370663	a	+	168	371022	-	+	168-L/168
168-L	370664	a	+	168	371022	-	+	168-L/168
168-L	370665	a	+	168	371022	-	+	168-L/168
168-L	370666	c	+	168	371022	-	+	168-L/168
168-L	370667	c	+	168	371022	-	+	168-L/168
168-L	370668	g	+	168	371022	-	+	168-L/168
168-L	370669	t	+	168	371022	-	+	168-L/168
168-L	370670	t	+	168	371022	-	+	168-L/168
168-L	370671	t	+	168	371022	-	+	168-L/168
168-L	370672	t	+	168	371022	-	+	168-L/168
168-L	370673	a	+	168	371022	-	+	168-L/168
168-L	370674	a	+	168	371022	-	+	168-L/168
168-L	370675	t	+	168	371022	-	+	168-L/168
168-L	370676	c	+	168	371022	-	+	168-L/168
168-L	370677	t	+	168	371022	-	+	168-L/168
168-L	370678	t	+	168	371022	-	+	168-L/168
168-L	370679	g	+	168	371022	-	+	168-L/168
168-L	370680	c	+	168	371022	-	+	168-L/168
168-L	370681	t	+	168	371022	-	+	168-L/168
168-L	370682	a	+	168	371022	-	+	168-L/168
168-L	370683	c	+	168	371022	-	+	168-L/168
168-L	370684	a	+	168	371022	-	+	168-L/168
168-L	370685	a	+	168	371022	-	+	168-L/168
168-L	370686	a	+	168	371022	-	+	168-L/168
168-L	370687	t	+	168	371022	-	+	168-L/168
168-L	370688	t	+	168	371022	-	+	168-L/168
168-L	370689	a	+	168	371022	-	+	168-L/168
168-L	370690	t	+	168	371022	-	+	168-L/168
168-L	370691	a	+	168	371022	-	+	168-L/168
168-L	370692	c	+	168	371022	-	+	168-L/168
168-L	370693	c	+	168	371022	-	+	168-L/168
168-L	370694	g	+	168	371022	-	+	168-L/168
168-L	370695	a	+	168	371022	-	+	168-L/168
168-L	370696	a	+	168	371022	-	+	168-L/168
168-L	370697	g	+	168	371022	-	+	168-L/168
168-L	370698	a	+	168	371022	-	+	168-L/168
168-L	370699	a	+	168	371022	-	+	168-L/168
168-L	370700	a	+	168	371022	-	+	168-L/168
168-L	370701	t	+	168	371022	-	+	168-L/168
168-L	370702	t	+	168	371022	-	+	168-L/168
168-L	370703	c	+	168	371022	-	+	168-L/168
168-L	370704	c	+	168	371022	-	+	168-L/168
168-L	370705	t	+	168	371022	-	+	168-L/168
168-L	370706	g	+	168	371022	-	+	168-L/168
168-L	370707	a	+	168	371022	-	+	168-L/168
168-L	370708	g	+	168	371022	-	+	168-L/168
168-L	370709	g	+	168	371022	-	+	168-L/168
168-L	370710	c	+	168	371022	-	+	168-L/168
168-L	370711	a	+	168	371022	-	+	168-L/168
168-L	370712	a	+	168	371022	-	+	168-L/168
168-L	370713	g	+	168	371022	-	+	168-L/168
168-L	370714	t	+	168	371022	-	+	168-L/168
168-L	370715	t	+	168	371022	-	+	168-L/168
168-L	370716	t	+	168	371022	-	+	168-L/168
168-L	370717	t	+	168	371022	-	+	168-L/168
168-L	370718	a	+	168	371022	-	+	168-L/168
168-L	370719	t	+	168	371022	-	+	168-L/168
168-L	370720	c	+	168	371022	-	+	168-L/168
168-L	370721	c	+	168	371022	-	+	168-L/168
168-L	370722	c	+	168	371022	-	+	168-L/168
168-L	370723	t	+	168	371022	-	+	168-L/168
168-L	370724	a	+	168	371022	-	+	168-L/168
168-L	370725	a	+	168	371022	-	+	168-L/168
168-L	370726	t	+	168	371022	-	+	168-L/168
168-L	370727	a	+	168	371022	-	+	168-L/168
168-L	370728	a	+	168	371022	-	+	168-L/168
168-L	370729	a	+	168	371022	-	+	168-L/168
168-L	370730	g	+	168	371022	-	+	168-L/168
168-L	370731	g	+	168	371022	-	+	168-L/168
168-L	370732	c	+	168	371022	-	+	168-L/168
168-L	370733	g	+	168	371022	-	+	168-L/168
168-L	370734	g	+	168	371022	-	+	168-L/168
168-L	370735	t	+	168	371022	-	+	168-L/168
168-L	370736	a	+	168	371022	-	+	168-L/168
168-L	370737	c	+	168	371022	-	+	168-L/168
168-L	370738	t	+	168	371022	-	+	168-L/168
168-L	370739	g	+	168	371022	-	+	168-L/168
168-L	370740	g	+	168	371022	-	+	168-L/168
168-L	370741	a	+	168	371022	-	+	168-L/168
168-L	370742	a	+	168	371022	-	+	168-L/168
168-L	370743	a	+	168	371022	-	+	168-L/168
168-L	370744	a	+	168	371022	-	+	168-L/168
168-L	370745	t	+	168	371022	-	+	168-L/168
168-L	370746	a	+	168	371022	-	+	168-L/168
168-L	370747	c	+	168	371022	-	+	168-L/168
168-L	370748	g	+	168	371022	-	+	168-L/168
168-L	370749	g	+	168	371022	-	+	168-L/168
168-L	370750	a	+	168	371022	-	+	168-L/168
168-L	370751	t	+	168	371022	-	+	168-L/168
168-L	370752	t	+	168	371022	-	+	168-L/168
168-L	370753	a	+	168	371022	-	+	168-L/168
168-L	370754	t	+	168	371022	-	+	168-L/168
168-L	370755	t	+	168	371022	-	+	168-L/168
168-L	370756	a	+	168	371022	-	+	168-L/168
168-L	370757	c	+	168	371022	-	+	168-L/168
168-L	370758	c	+	168	371022	-	+	168-L/168
168-L	370759	t	+	168	371022	-	+	168-L/168
168-L	370760	t	+	168	371022	-	+	168-L/168
168-L	370761	a	+	168	371022	-	+	168-L/168
168-L	370762	t	+	168	371022	-	+	168-L/168
168-L	370763	t	+	168	371022	-	+	168-L/168
168-L	370764	g	+	168	371022	-	+	168-L/168
168-L	370765	a	+	168	371022	-	+	168-L/168
168-L	370766	t	+	168	371022	-	+	168-L/168
168-L	370767	a	+	168	371022	-	+	168-L/168
168-L	370768	t	+	168	371022	-	+	168-L/168
168-L	370769	t	+	168	371022	-	+	168-L/168
168-L	370770	t	+	168	371022	-	+	168-L/168
168-L	370771	t	+	168	371022	-	+	168-L/168
168-L	370772	t	+	168	371022	-	+	168-L/168
168-L	370773	t	+	168	371022	-	+	168-L/168
168-L	370774	a	+	168	371022	-	+	168-L/168
168-L	370775	c	+	168	371022	-	+	168-L/168
168-L	370776	a	+	168	371022	-	+	168-L/168
168-L	370777	a	+	168	371022	-	+	168-L/168
168-L	370778	t	+	168	371022	-	+	168-L/168
168-L	370779	c	+	168	371022	-	+	168-L/168
168-L	370780	a	+	168	371022	-	+	168-L/168
168-L	370781	a	+	168	371022	-	+	168-L/168
168-L	370782	t	+	168	371022	-	+	168-L/168
168-L	370783	t	+	168	371022	-	+	168-L/168
168-L	370784	c	+	168	371022	-	+	168-L/168
168-L	370785	c	+	168	371022	-	+	168-L/168
168-L	370786	t	+	168	371022	-	+	168-L/168
168-L	370787	a	+	168	371022	-	+	168-L/168
168-L	370788	a	+	168	371022	-	+	168-L/168
168-L	370789	a	+	168	371022	-	+	168-L/168
168-L	370790	t	+	168	371022	-	+	168-L/168
168-L	370791	a	+	168	371022	-	+	168-L/168
168-L	370792	t	+	168	371022	-	+	168-L/168
168-L	370793	t	+	168	371022	-	+	168-L/168
168-L	370794	t	+	168	371022	-	+	168-L/168
168-L	370795	a	+	168	371022	-	+	168-L/168
168-L	370796	g	+	168	371022	-	+	168-L/168
168-L	370797	a	+	168	371022	-	+	168-L/168
168-L	370798	a	+	168	371022	-	+	168-L/168
168-L	370799	a	+	168	371022	-	+	168-L/168
168-L	370800	a	+	168	371022	-	+	168-L/168
168-L	370801	t	+	168	371022	-	+	168-L/168
168-L	370802	a	+	168	371022	-	+	168-L/168
168-L	370803	a	+	168	371022	-	+	168-L/168
168-L	370804	a	+	168	371022	-	+	168-L/168
168-L	370805	g	+	168	371022	-	+	168-L/168
168-L	370806	g	+	168	371022	-	+	168-L/168
168-L	370807	t	+	168	371022	-	+	168-L/168
168-L	370808	t	+	168	371022	-	+	168-L/168
168-L	370809	t	+	168	371022	-	+	168-L/168
168-L	370810	t	+	168	371022	-	+	168-L/168
168-L	370811	a	+	168	371022	-	+	168-L/168
168-L	370812	c	+	168	371022	-	+	168-L/168
168-L	370813	t	+	168	371022	-	+	168-L/168
168-L	370814	a	+	168	371022	-	+	168-L/168
168-L	370815	c	+	168	371022	-	+	168-L/168
168-L	370816	c	+	168	371022	-	+	168-L/168
168-L	370817	c	+	168	371022	-	+	168-L/168
168-L	370818	a	+	168	371022	-	+	168-L/168
168-L	370819	g	+	168	371022	-	+	168-L/168
168-L	370820	a	+	168	371022	-	+	168-L/168
168-L	370821	g	+	168	371022	-	+	168-L/168
168-L	370822	a	+	168	371022	-	+	168-L/168
168-L	370823	t	+	168	371022	-	+	168-L/168
168-L	370824	a	+	168	371022	-	+	168-L/168
168-L	370825	t	+	168	371022	-	+	168-L/168
168-L	370826	a	+	168	371022	-	+	168-L/168
168-L	370827	a	+	168	371022	-	+	168-L/168
168-L	370828	t	+	168	371022	-	+	168-L/168
168-L	370829	a	+	168	371022	-	+	168-L/168
168-L	370830	a	+	168	371022	-	+	168-L/168
168-L	370831	a	+	168	371022	-	+	168-L/168
168-L	370832	g	+	168	371022	-	+	168-L/168
168-L	370833	a	+	168	371022	-	+	168-L/168
168-L	370834	a	+	168	371022	-	+	168-L/168
168-L	370835	g	+	168	371022	-	+	168-L/168
168-L	370836	a	+	168	371022	-	+	168-L/168
168-L	370837	a	+	168	371022	-	+	168-L/168
168-L	370838	t	+	168	371022	-	+	168-L/168
168-L	370839	a	+	168	371022	-	+	168-L/168
168-L	370840	t	+	168	371022	-	+	168-L/168
168-L	370841	t	+	168	371022	-	+	168-L/168
168-L	370842	t	+	168	371022	-	+	168-L/168
168-L	370843	a	+	168	371022	-	+	168-L/168
168-L	370844	a	+	168	371022	-	+	168-L/168
168-L	370845	a	+	168	371022	-	+	168-L/168
168-L	370846	a	+	168	371022	-	+	168-L/168
168-L	370847	c	+	168	371022	-	+	168-L/168
168-L	370848	g	+	168	371022	-	+	168-L/168
168-L	370849	a	+	168	371022	-	+	168-L/168
168-L	370850	c	+	168	371022	-	+	168-L/168
168-L	370851	t	+	168	371022	-	+	168-L/168
168-L	370852	t	+	168	371022	-	+	168-L/168
168-L	370853	g	+	168	371022	-	+	168-L/168
168-L	370854	a	+	168	371022	-	+	168-L/168
168-L	370855	a	+	168	371022	-	+	168-L/168
168-L	370856	t	+	168	371022	-	+	168-L/168
168-L	370857	a	+	168	371022	-	+	168-L/168
168-L	370858	t	+	168	371022	-	+	168-L/168
168-L	370859	t	+	168	371022	-	+	168-L/168
168-L	370860	t	+	168	371022	-	+	168-L/168
168-L	370861	c	+	168	371022	-	+	168-L/168
168-L	370862	t	+	168	371022	-	+	168-L/168
168-L	370863	a	+	168	371022	-	+	168-L/168
168-L	370864	t	+	168	371022	-	+	168-L/168
168-L	370865	g	+	168	371022	-	+	168-L/168
168-L	370866	a	+	168	371022	-	+	168-L/168
168-L	370867	a	+	168	371022	-	+	168-L/168
168-L	370868	a	+	168	371022	-	+	168-L/168
168-L	370869	a	+	168	371022	-	+	168-L/168
168-L	370870	a	+	168	371022	-	+	168-L/168
168-L	370871	a	+	168	371022	-	+	168-L/168
168-L	370872	t	+	168	371022	-	+	168-L/168
168-L	370873	c	+	168	371022	-	+	168-L/168
168-L	370874	c	+	168	371022	-	+	168-L/168
168-L	370875	g	+	168	371022	-	+	168-L/168
168-L	370876	c	+	168	371022	-	+	168-L/168
168-L	370877	g	+	168	371022	-	+	168-L/168
168-L	370878	g	+	168	371022	-	+	168-L/168
168-L	370879	c	+	168	371022	-	+	168-L/168
168-L	370880	t	+	168	371022	-	+	168-L/168
168-L	370881	a	+	168	371022	-	+	168-L/168
168-L	370882	t	+	168	371022	-	+	168-L/168
168-L	370883	t	+	168	371022	-	+	168-L/168
168-L	370884	t	+	168	371022	-	+	168-L/168
168-L	370885	t	+	168	371022	-	+	168-L/168
168-L	370886	a	+	168	371022	-	+	168-L/168
168-L	370887	a	+	168	371022	-	+	168-L/168
168-L	370888	c	+	168	371022	-	+	168-L/168
168-L	370889	c	+	168	371022	-	+	168-L/168
168-L	370890	g	+	168	371022	-	+	168-L/168
168-L	370891	c	+	168	371022	-	+	168-L/168
168-L	370892	a	+	168	371022	-	+	168-L/168
168-L	370893	a	+	168	371022	-	+	168-L/168
168-L	370894	c	+	168	371022	-	+	168-L/168
168-L	370895	t	+	168	371022	-	+	168-L/168
168-L	370896	t	+	168	371022	-	+	168-L/168
168-L	370897	a	+	168	371022	-	+	168-L/168
168-L	370898	g	+	168	371022	-	+	168-L/168
168-L	370899	t	+	168	371022	-	+	168-L/168
168-L	370900	t	+	168	371022	-	+	168-L/168
168-L	370901	g	+	168	371022	-	+	168-L/168
168-L	370902	a	+	168	371022	-	+	168-L/168
168-L	370903	c	+	168	371022	-	+	168-L/168
168-L	370904	t	+	168	371022	-	+	168-L/168
168-L	370905	a	+	168	371022	-	+	168-L/168
168-L	370906	t	+	168	371022	-	+	168-L/168
168-L	370907	c	+	168	371022	-	+	168-L/168
168-L	370908	a	+	168	371022	-	+	168-L/168
168-L	370909	a	+	168	371022	-	+	168-L/168
168-L	370910	a	+	168	371022	-	+	168-L/168
168-L	370911	g	+	168	371022	-	+	168-L/168
168-L	370912	t	+	168	371022	-	+	168-L/168
168-L	370913	c	+	168	371022	-	+	168-L/168
168-L	370914	c	+	168	371022	-	+	168-L/168
168-L	370915	t	+	168	371022	-	+	168-L/168
168-L	370916	g	+	168	371022	-	+	168-L/168
168-L	370917	g	+	168	371022	-	+	168-L/168
168-L	370918	a	+	168	371022	-	+	168-L/168
168-L	370919	c	+	168	371022	-	+	168-L/168
168-L	370920	t	+	168	371022	-	+	168-L/168
168-L	370921	t	+	168	371022	-	+	168-L/168
168-L	370922	c	+	168	371022	-	+	168-L/168
168-L	370923	a	+	168	371022	-	+	168-L/168
168-L	370924	a	+	168	371022	-	+	168-L/168
168-L	370925	g	+	168	371022	-	+	168-L/168
168-L	370926	g	+	168	371022	-	+	168-L/168
168-L	370927	t	+	168	371022	-	+	168-L/168
168-L	370928	g	+	168	371022	-	+	168-L/168
168-L	370929	a	+	168	371022	-	+	168-L/168
168-L	370930	a	+	168	371022	-	+	168-L/168
168-L	370931	g	+	168	371022	-	+	168-L/168
168-L	370932	t	+	168	371022	-	+	168-L/168
168-L	370933	t	+	168	371022	-	+	168-L/168
168-L	370934	g	+	168	371022	-	+	168-L/168
168-L	370935	a	+	168	371022	-	+	168-L/168
168-L	370936	a	+	168	371022	-	+	168-L/168
168-L	370937	g	+	168	371022	-	+	168-L/168
168-L	370938	t	+	168	371022	-	+	168-L/168
168-L	370939	t	+	168	371022	-	+	168-L/168
168-L	370940	t	+	168	371022	-	+	168-L/168
168-L	370941	g	+	168	371022	-	+	168-L/168
168-L	370942	a	+	168	371022	-	+	168-L/168
168-L	370943	a	+	168	371022	-	+	168-L/168
168-L	370944	a	+	168	371022	-	+	168-L/168
168-L	370945	g	+	168	371022	-	+	168-L/168
168-L	370946	c	+	168	371022	-	+	168-L/168
168-L	370947	a	+	168	371022	-	+	168-L/168
168-L	370948	a	+	168	371022	-	+	168-L/168
168-L	370949	g	+	168	371022	-	+	168-L/168
168-L	370950	g	+	168	371022	-	+	168-L/168
168-L	370951	t	+	168	371022	-	+	168-L/168
168-L	370952	t	+	168	371022	-	+	168-L/168
168-L	370953	t	+	168	371022	-	+	168-L/168
168-L	370954	g	+	168	371022	-	+	168-L/168
168-L	370955	c	+	168	371022	-	+	168-L/168
168-L	370956	g	+	168	371022	-	+	168-L/168
168-L	370957	c	+	168	371022	-	+	168-L/168
168-L	370958	a	+	168	371022	-	+	168-L/168
168-L	370959	a	+	168	371022	-	+	168-L/168
168-L	370960	t	+	168	371022	-	+	168-L/168
168-L	370961	c	+	168	371022	-	+	168-L/168
168-L	370962	a	+	168	371022	-	+	168-L/168
168-L	370963	g	+	168	371022	-	+	168-L/168
168-L	370964	t	+	168	371022	-	+	168-L/168
168-L	370965	a	+	168	371022	-	+	168-L/168
168-L	370966	t	+	168	371022	-	+	168-L/168
168-L	370967	a	+	168	371022	-	+	168-L/168
168-L	370968	a	+	168	371022	-	+	168-L/168
168-L	370969	a	+	168	371022	-	+	168-L/168
168-L	370970	a	+	168	371022	-	+	168-L/168
168-L	370971	t	+	168	371022	-	+	168-L/168
168-L	370972	a	+	168	371022	-	+	168-L/168
168-L	370973	t	+	168	371022	-	+	168-L/168
168-L	370974	t	+	168	371022	-	+	168-L/168
168-L	370975	t	+	168	371022	-	+	168-L/168
168-L	370976	g	+	168	371022	-	+	168-L/168
168-L	370977	c	+	168	371022	-	+	168-L/168
168-L	370978	c	+	168	371022	-	+	168-L/168
168-L	370979	g	+	168	371022	-	+	168-L/168
168-L	370980	a	+	168	371022	-	+	168-L/168
168-L	370981	a	+	168	371022	-	+	168-L/168
168-L	370982	a	+	168	371022	-	+	168-L/168
168-L	370983	a	+	168	371022	-	+	168-L/168
168-L	370984	a	+	168	371022	-	+	168-L/168
168-L	370985	a	+	168	371022	-	+	168-L/168
168-L	370986	t	+	168	371022	-	+	168-L/168
168-L	370987	g	+	168	371022	-	+	168-L/168
168-L	370988	a	+	168	371022	-	+	168-L/168
168-L	370989	a	+	168	371022	-	+	168-L/168
168-L	370990	g	+	168	371022	-	+	168-L/168
168-L	370991	g	+	168	371022	-	+	168-L/168
168-L	370992	c	+	168	371022	-	+	168-L/168
168-L	370993	a	+	168	371022	-	+	168-L/168
168-L	370994	a	+	168	371022	-	+	168-L/168
168-L	370995	a	+	168	371022	-	+	168-L/168
168-L	370996	t	+	168	371022	-	+	168-L/168
168-L	370997	c	+	168	371022	-	+	168-L/168
168-L	370998	c	+	168	371022	-	+	168-L/168
168-L	370999	a	+	168	371022	-	+	168-L/168
168-L	371000	g	+	168	371022	-	+	168-L/168
168-L	371001	a	+	168	371022	-	+	168-L/168
168-L	371002	a	+	168	371022	-	+	168-L/168
168-L	371003	t	+	168	371022	-	+	168-L/168
168-L	371004	a	+	168	371022	-	+	168-L/168
168-L	371005	t	+	168	371022	-	+	168-L/168
168-L	371006	g	+	168	371022	-	+	168-L/168
168-L	371007	a	+	168	371022	-	+	168-L/168
168-L	371008	c	+	168	371022	-	+	168-L/168
168-L	371009	a	+	168	371022	-	+	168-L/168
168-L	371010	a	+	168	371022	-	+	168-L/168
168-L	371011	a	+	168	371022	-	+	168-L/168
168-L	371012	a	+	168	371022	-	+	168-L/168
168-L	371013	a	+	168	371022	-	+	168-L/168
168-L	371014	c	+	168	371022	-	+	168-L/168
168-L	371015	a	+	168	371022	-	+	168-L/168
168-L	371016	a	+	168	371022	-	+	168-L/168
168-L	371017	a	+	168	371022	-	+	168-L/168
168-L	371018	g	+	168	371022	-	+	168-L/168
168-L	371019	a	+	168	371022	-	+	168-L/168
168-L	371020	c	+	168	371022	-	+	168-L/168
168-L	371021	c	+	168	371022	-	+	168-L/168
168-L	371022	t	+	168	371022	-	+	168-L/168
168-L	371023	a	+	168	371022	-	+	168-L/168
168-L	371024	a	+	168	371022	-	+	168-L/168
168-L	371025	c	+	168	371022	-	+	168-L/168
168-L	371026	t	+	168	371022	-	+	168-L/168
168-L	371027	g	+	168	371022	-	+	168-L/168
168-L	371028	a	+	168	371022	-	+	168-L/168
168-L	371029	t	+	168	371022	-	+	168-L/168
168-L	371030	a	+	168	371022	-	+	168-L/168
168-L	371031	a	+	168	371022	-	+	168-L/168
168-L	371032	a	+	168	371022	-	+	168-L/168
168-L	371033	g	+	168	371022	-	+	168-L/168
168-L	371034	a	+	168	371022	-	+	168-L/168
168-L	371035	t	+	168	371022	-	+	168-L/168
168-L	371036	a	+	168	371022	-	+	168-L/168
168-L	371037	a	+	168	371022	-	+	168-L/168
168-L	371038	a	+	168	371022	-	+	168-L/168
168-L	371039	a	+	168	371022	-	+	168-L/168
168-L	371040	t	+	168	371022	-	+	168-L/168
168-L	371041	t	+	168	371022	-	+	168-L/168
168-L	371042	g	+	168	371022	-	+	168-L/168
168-L	371043	t	+	168	371022	-	+	168-L/168
168-L	371044	t	+	168	371022	-	+	168-L/168
168-L	371045	g	+	168	371022	-	+	168-L/168
168-L	371046	a	+	168	371022	-	+	168-L/168
168-L	371047	t	+	168	371022	-	+	168-L/168
168-L	371048	c	+	168	371022	-	+	168-L/168
168-L	371049	c	+	168	371022	-	+	168-L/168
168-L	371050	a	+	168	371022	-	+	168-L/168
168-L	371051	t	+	168	371022	-	+	168-L/168
168-L	371052	c	+	168	371022	-	+	168-L/168
168-L	371053	a	+	168	371022	-	+	168-L/168
168-L	371054	c	+	168	371022	-	+	168-L/168
168-L	371055	t	+	168	371022	-	+	168-L/168
168-L	371056	t	+	168	371022	-	+	168-L/168
168-L	371057	a	+	168	371022	-	+	168-L/168
168-L	371058	t	+	168	371022	-	+	168-L/168
168-L	371059	a	+	168	371022	-	+	168-L/168
168-L	371060	a	+	168	371022	-	+	168-L/168
168-L	371061	g	+	168	371022	-	+	168-L/168
168-L	371062	a	+	168	371022	-	+	168-L/168
168-L	371063	g	+	168	371022	-	+	168-L/168
168-L	371064	t	+	168	371022	-	+	168-L/168
168-L	371065	g	+	168	371022	-	+	168-L/168
168-L	371066	c	+	168	371022	-	+	168-L/168
168-L	371067	a	+	168	371022	-	+	168-L/168
168-L	371068	g	+	168	371022	-	+	168-L/168
168-L	371069	a	+	168	371022	-	+	168-L/168
168-L	371070	c	+	168	371022	-	+	168-L/168
168-L	371071	c	+	168	371022	-	+	168-L/168
168-L	371072	t	+	168	371022	-	+	168-L/168
168-L	371073	t	+	168	371022	-	+	168-L/168
168-L	371074	t	+	168	371022	-	+	168-L/168
168-L	371075	t	+	168	371022	-	+	168-L/168
168-L	371076	t	+	168	371022	-	+	168-L/168
168-L	371077	a	+	168	371022	-	+	168-L/168
168-L	371078	c	+	168	371022	-	+	168-L/168
168-L	371079	c	+	168	371022	-	+	168-L/168
168-L	371080	a	+	168	371022	-	+	168-L/168
168-L	371081	a	+	168	371022	-	+	168-L/168
168-L	371082	t	+	168	371022	-	+	168-L/168
168-L	371083	a	+	168	371022	-	+	168-L/168
168-L	371084	a	+	168	371022	-	+	168-L/168
168-L	371085	t	+	168	371022	-	+	168-L/168
168-L	371086	c	+	168	371022	-	+	168-L/168
168-L	371087	a	+	168	371022	-	+	168-L/168
168-L	371088	a	+	168	371022	-	+	168-L/168
168-L	371089	g	+	168	371022	-	+	168-L/168
168-L	371090	t	+	168	371022	-	+	168-L/168
168-L	371091	c	+	168	371022	-	+	168-L/168
168-L	371092	t	+	168	371022	-	+	168-L/168
168-L	371093	g	+	168	371022	-	+	168-L/168
168-L	371094	a	+	168	371022	-	+	168-L/168
168-L	371095	a	+	168	371022	-	+	168-L/168
168-L	371096	c	+	168	371022	-	+	168-L/168
168-L	371097	t	+	168	371022	-	+	168-L/168
168-L	371098	t	+	168	371022	-	+	168-L/168
168-L	371099	g	+	168	371022	-	+	168-L/168
168-L	371100	a	+	168	371022	-	+	168-L/168
168-L	371101	c	+	168	371022	-	+	168-L/168
168-L	371102	c	+	168	371022	-	+	168-L/168
168-L	371103	g	+	168	371022	-	+	168-L/168
168-L	371104	t	+	168	371022	-	+	168-L/168
168-L	371105	t	+	168	371022	-	+	168-L/168
168-L	371106	a	+	168	371022	-	+	168-L/168
168-L	371107	t	+	168	371022	-	+	168-L/168
168-L	371108	c	+	168	371022	-	+	168-L/168
168-L	371109	a	+	168	371022	-	+	168-L/168
168-L	371110	g	+	168	371022	-	+	168-L/168
168-L	371111	g	+	168	371022	-	+	168-L/168
168-L	371112	c	+	168	371022	-	+	168-L/168
168-L	371113	c	+	168	371022	-	+	168-L/168
168-L	371114	c	+	168	371022	-	+	168-L/168
168-L	371115	a	+	168	371022	-	+	168-L/168
168-L	371116	a	+	168	371022	-	+	168-L/168
168-L	371117	a	+	168	371022	-	+	168-L/168
168-L	371118	t	+	168	371022	-	+	168-L/168
168-L	371119	t	+	168	371022	-	+	168-L/168
168-L	371120	c	+	168	371022	-	+	168-L/168
168-L	371121	c	+	168	371022	-	+	168-L/168
168-L	371122	t	+	168	371022	-	+	168-L/168
168-L	371123	a	+	168	371022	-	+	168-L/168
168-L	371124	a	+	168	371022	-	+	168-L/168
168-L	371125	t	+	168	371022	-	+	168-L/168
168-L	371126	g	+	168	371022	-	+	168-L/168
168-L	371127	a	+	168	371022	-	+	168-L/168
168-L	371128	t	+	168	371022	-	+	168-L/168
168-L	371129	g	+	168	371022	-	+	168-L/168
168-L	371130	a	+	168	371022	-	+	168-L/168
168-L	371131	g	+	168	371022	-	+	168-L/168
168-L	371132	a	+	168	371022	-	+	168-L/168
168-L	371133	c	+	168	371022	-	+	168-L/168
168-L	371134	a	+	168	371022	-	+	168-L/168
168-L	371135	a	+	168	371022	-	+	168-L/168
168-L	371136	t	+	168	371022	-	+	168-L/168
168-L	371137	a	+	168	371022	-	+	168-L/168
168-L	371138	a	+	168	371022	-	+	168-L/168
168-L	371139	a	+	168	371022	-	+	168-L/168
168-L	371140	a	+	168	371022	-	+	168-L/168
168-L	371141	t	+	168	371022	-	+	168-L/168
168-L	371142	a	+	168	371022	-	+	168-L/168
168-L	371143	t	+	168	371022	-	+	168-L/168
168-L	371144	g	+	168	371022	-	+	168-L/168
168-L	371145	g	+	168	371022	-	+	168-L/168
168-L	371146	a	+	168	371022	-	+	168-L/168
168-L	371147	a	+	168	371022	-	+	168-L/168
168-L	371148	t	+	168	371022	-	+	168-L/168
168-L	371149	t	+	168	371022	-	+	168-L/168
168-L	371150	g	+	168	371022	-	+	168-L/168
168-L	371151	t	+	168	371022	-	+	168-L/168
168-L	371152	t	+	168	371022	-	+	168-L/168
168-L	371153	t	+	168	371022	-	+	168-L/168
168-L	371154	t	+	168	371022	-	+	168-L/168
168-L	371155	t	+	168	371022	-	+	168-L/168
168-L	371156	g	+	168	371022	-	+	168-L/168
168-L	371157	a	+	168	371022	-	+	168-L/168
168-L	371158	t	+	168	371022	-	+	168-L/168
168-L	371159	t	+	168	371022	-	+	168-L/168
168-L	371160	t	+	168	371022	-	+	168-L/168
168-L	371161	t	+	168	371022	-	+	168-L/168
168-L	371162	t	+	168	371022	-	+	168-L/168
168-L	371163	t	+	168	371022	-	+	168-L/168
168-L	371164	a	+	168	371022	-	+	168-L/168
168-L	371165	c	+	168	371022	-	+	168-L/168
168-L	371166	t	+	168	371022	-	+	168-L/168
168-L	371167	a	+	168	371022	-	+	168-L/168
168-L	371168	g	+	168	371022	-	+	168-L/168
168-L	371169	c	+	168	371022	-	+	168-L/168
168-L	371170	t	+	168	371022	-	+	168-L/168
168-L	371171	a	+	168	371022	-	+	168-L/168
168-L	371172	a	+	168	371022	-	+	168-L/168
168-L	371173	t	+	168	371022	-	+	168-L/168
168-L	371174	g	+	168	371022	-	+	168-L/168
168-L	371175	a	+	168	371022	-	+	168-L/168
168-L	371176	a	+	168	371022	-	+	168-L/168
168-L	371177	a	+	168	371022	-	+	168-L/168
168-L	371178	g	+	168	371022	-	+	168-L/168
168-L	371179	a	+	168	371022	-	+	168-L/168
168-L	371180	a	+	168	371022	-	+	168-L/168
168-L	371181	t	+	168	371022	-	+	168-L/168
168-L	371182	t	+	168	371022	-	+	168-L/168
168-L	371183	t	+	168	371022	-	+	168-L/168
168-L	371184	g	+	168	371022	-	+	168-L/168
168-L	371185	g	+	168	371022	-	+	168-L/168
168-L	371186	c	+	168	371022	-	+	168-L/168
168-L	371187	c	+	168	371022	-	+	168-L/168
168-L	371188	t	+	168	371022	-	+	168-L/168
168-L	371189	t	+	168	371022	-	+	168-L/168
168-L	371190	c	+	168	371022	-	+	168-L/168
168-L	371191	a	+	168	371022	-	+	168-L/168
168-L	371192	t	+	168	371022	-	+	168-L/168
168-L	371193	c	+	168	371022	-	+	168-L/168
168-L	371194	a	+	168	371022	-	+	168-L/168
168-L	371195	g	+	168	371022	-	+	168-L/168
168-L	371196	t	+	168	371022	-	+	168-L/168
168-L	371197	t	+	168	371022	-	+	168-L/168
168-L	371198	g	+	168	371022	-	+	168-L/168
168-L	371199	a	+	168	371022	-	+	168-L/168
168-L	371200	c	+	168	371022	-	+	168-L/168
168-L	371201	c	+	168	371022	-	+	168-L/168
168-L	371202	a	+	168	371022	-	+	168-L/168
168-L	371203	c	+	168	371022	-	+	168-L/168
168-L	371204	a	+	168	371022	-	+	168-L/168
168-L	371205	a	+	168	371022	-	+	168-L/168
168-L	371206	a	+	168	371022	-	+	168-L/168
168-L	371207	t	+	168	371022	-	+	168-L/168
168-L	371208	a	+	168	371022	-	+	168-L/168
168-L	371209	t	+	168	371022	-	+	168-L/168
168-L	371210	t	+	168	371022	-	+	168-L/168
168-L	371211	c	+	168	371022	-	+	168-L/168
168-L	371212	a	+	168	371022	-	+	168-L/168
168-L	371213	t	+	168	371022	-	+	168-L/168
168-L	371214	t	+	168	371022	-	+	168-L/168
168-L	371215	a	+	168	371022	-	+	168-L/168
168-L	371216	t	+	168	371022	-	+	168-L/168
168-L	371217	c	+	168	371022	-	+	168-L/168
168-L	371218	a	+	168	371022	-	+	168-L/168
168-L	371219	a	+	168	371022	-	+	168-L/168
168-L	371220	a	+	168	371022	-	+	168-L/168
168-L	371221	t	+	168	371022	-	+	168-L/168
168-L	371222	a	+	168	371022	-	+	168-L/168
168-L	371223	a	+	168	371022	-	+	168-L/168
168-L	371224	g	+	168	371022	-	+	168-L/168
168-L	371225	g	+	168	371022	-	+	168-L/168
168-L	371226	a	+	168	371022	-	+	168-L/168
168-L	371227	a	+	168	371022	-	+	168-L/168
168-L	371228	t	+	168	371022	-	+	168-L/168
168-L	371229	c	+	168	371022	-	+	168-L/168
168-L	371230	a	+	168	371022	-	+	168-L/168
168-L	371231	g	+	168	371022	-	+	168-L/168
168-L	371232	c	+	168	371022	-	+	168-L/168
168-L	371233	a	+	168	371022	-	+	168-L/168
168-L	371234	a	+	168	371022	-	+	168-L/168
168-L	371235	a	+	168	371022	-	+	168-L/168
168-L	371236	g	+	168	371022	-	+	168-L/168
168-L	371237	a	+	168	371022	-	+	168-L/168
168-L	371238	a	+	168	371022	-	+	168-L/168
168-L	371239	t	+	168	371022	-	+	168-L/168
168-L	371240	a	+	168	371022	-	+	168-L/168
168-L	371241	t	+	168	371022	-	+	168-L/168
168-L	371242	a	+	168	371022	-	+	168-L/168
168-L	371243	g	+	168	371022	-	+	168-L/168
168-L	371244	c	+	168	371022	-	+	168-L/168
168-L	371245	c	+	168	371022	-	+	168-L/168
168-L	371246	c	+	168	371022	-	+	168-L/168
168-L	371247	g	+	168	371022	-	+	168-L/168
168-L	371248	t	+	168	371022	-	+	168-L/168
168-L	371249	t	+	168	371022	-	+	168-L/168
168-L	371250	a	+	168	371022	-	+	168-L/168
168-L	371251	t	+	168	371022	-	+	168-L/168
168-L	371252	t	+	168	371022	-	+	168-L/168
168-L	371253	t	+	168	371022	-	+	168-L/168
168-L	371254	c	+	168	371022	-	+	168-L/168
168-L	371255	c	+	168	371022	-	+	168-L/168
168-L	371256	g	+	168	371022	-	+	168-L/168
168-L	371257	t	+	168	371022	-	+	168-L/168
168-L	371258	g	+	168	371022	-	+	168-L/168
168-L	371259	a	+	168	371022	-	+	168-L/168
168-L	371260	t	+	168	371022	-	+	168-L/168
168-L	371261	g	+	168	371022	-	+	168-L/168
168-L	371262	a	+	168	371022	-	+	168-L/168
168-L	371263	t	+	168	371022	-	+	168-L/168
168-L	371264	t	+	168	371022	-	+	168-L/168
168-L	371265	a	+	168	371022	-	+	168-L/168
168-L	371266	t	+	168	371022	-	+	168-L/168
168-L	371267	t	+	168	371022	-	+	168-L/168
168-L	371268	a	+	168	371022	-	+	168-L/168
168-L	371269	t	+	168	371022	-	+	168-L/168
168-L	371270	a	+	168	371022	-	+	168-L/168
168-L	371271	t	+	168	371022	-	+	168-L/168
168-L	371272	t	+	168	371022	-	+	168-L/168
168-L	371273	a	+	168	371022	-	+	168-L/168
168-L	371274	a	+	168	371022	-	+	168-L/168
168-L	371275	a	+	168	371022	-	+	168-L/168
168-L	371276	a	+	168	371022	-	+	168-L/168
168-L	371277	a	+	168	371022	-	+	168-L/168
168-L	371278	a	+	168	371022	-	+	168-L/168
168-L	371279	a	+	168	371022	-	+	168-L/168
168-L	371280	a	+	168	371022	-	+	168-L/168
168-L	371281	c	+	168	371022	-	+	168-L/168
168-L	371282	t	+	168	371022	-	+	168-L/168
168-L	371283	a	+	168	371022	-	+	168-L/168
168-L	371284	t	+	168	371022	-	+	168-L/168
168-L	371285	a	+	168	371022	-	+	168-L/168
168-L	371286	a	+	168	371022	-	+	168-L/168
168-L	371287	a	+	168	371022	-	+	168-L/168
168-L	371288	c	+	168	371022	-	+	168-L/168
168-L	371289	c	+	168	371022	-	+	168-L/168
168-L	371290	t	+	168	371022	-	+	168-L/168
168-L	371291	a	+	168	371022	-	+	168-L/168
168-L	371292	g	+	168	371022	-	+	168-L/168
168-L	371293	c	+	168	371022	-	+	168-L/168
168-L	371294	a	+	168	371022	-	+	168-L/168
168-L	371295	c	+	168	371022	-	+	168-L/168
168-L	371296	t	+	168	371022	-	+	168-L/168
168-L	371297	c	+	168	371022	-	+	168-L/168
168-L	371298	c	+	168	371022	-	+	168-L/168
168-L	371299	c	+	168	371022	-	+	168-L/168
168-L	371300	g	+	168	371022	-	+	168-L/168
168-L	371301	a	+	168	371022	-	+	168-L/168
168-L	371302	a	+	168	371022	-	+	168-L/168
168-L	371303	a	+	168	371022	-	+	168-L/168
168-L	371304	a	+	168	371022	-	+	168-L/168
168-L	371305	a	+	168	371022	-	+	168-L/168
168-L	371306	t	+	168	371022	-	+	168-L/168
168-L	371307	t	+	168	371022	-	+	168-L/168
168-L	371308	a	+	168	371022	-	+	168-L/168
168-L	371309	t	+	168	371022	-	+	168-L/168
168-L	371310	g	+	168	371022	-	+	168-L/168
168-L	371311	a	+	168	371022	-	+	168-L/168
168-L	371312	t	+	168	371022	-	+	168-L/168
168-L	371313	a	+	168	371022	-	+	168-L/168
168-L	371314	t	+	168	371022	-	+	168-L/168
168-L	371315	g	+	168	371022	-	+	168-L/168
168-L	371316	a	+	168	371022	-	+	168-L/168
168-L	371317	a	+	168	371022	-	+	168-L/168
168-L	371318	c	+	168	371022	-	+	168-L/168
168-L	371319	t	+	168	371022	-	+	168-L/168
168-L	371320	t	+	168	371022	-	+	168-L/168
168-L	371321	g	+	168	371022	-	+	168-L/168
168-L	371322	g	+	168	371022	-	+	168-L/168
168-L	371323	c	+	168	371022	-	+	168-L/168
168-L	371324	t	+	168	371022	-	+	168-L/168
168-L	371325	g	+	168	371022	-	+	168-L/168
168-L	371326	a	+	168	371022	-	+	168-L/168
168-L	371327	t	+	168	371022	-	+	168-L/168
168-L	371328	t	+	168	371022	-	+	168-L/168
168-L	371329	t	+	168	371022	-	+	168-L/168
168-L	371330	a	+	168	371022	-	+	168-L/168
168-L	371331	t	+	168	371022	-	+	168-L/168
168-L	371332	g	+	168	371022	-	+	168-L/168
168-L	371333	c	+	168	371022	-	+	168-L/168
168-L	371334	t	+	168	371022	-	+	168-L/168
168-L	371335	t	+	168	371022	-	+	168-L/168
168-L	371336	c	+	168	371022	-	+	168-L/168
168-L	371337	g	+	168	371022	-	+	168-L/168
168-L	371338	g	+	168	371022	-	+	168-L/168
168-L	371339	a	+	168	371022	-	+	168-L/168
168-L	371340	c	+	168	371022	-	+	168-L/168
168-L	371341	t	+	168	371022	-	+	168-L/168
168-L	371342	c	+	168	371022	-	+	168-L/168
168-L	371343	a	+	168	371022	-	+	168-L/168
168-L	371344	a	+	168	371022	-	+	168-L/168
168-L	371345	c	+	168	371022	-	+	168-L/168
168-L	371346	g	+	168	371022	-	+	168-L/168
168-L	371347	a	+	168	371022	-	+	168-L/168
168-L	371348	a	+	168	371022	-	+	168-L/168
168-L	371349	t	+	168	371022	-	+	168-L/168
168-L	371350	t	+	168	371022	-	+	168-L/168
168-L	371351	a	+	168	371022	-	+	168-L/168
168-L	371352	t	+	168	371022	-	+	168-L/168
168-L	371353	a	+	168	371022	-	+	168-L/168
168-L	371354	a	+	168	371022	-	+	168-L/168
168-L	371355	g	+	168	371022	-	+	168-L/168
168-L	371356	t	+	168	371022	-	+	168-L/168
168-L	371357	t	+	168	371022	-	+	168-L/168
168-L	371358	c	+	168	371022	-	+	168-L/168
168-L	371359	t	+	168	371022	-	+	168-L/168
[truncated: 12,981 more rows]
