# Supplementary material for: Comparative genomic analyses of Mycoplasma hyopneumoniae pathogenic 168 strain and its high-passaged attenuated strain
Source: BMC Genomics. 2013 Feb 5;14:80. doi: 10.1186/1471-2164-14-80 (PMC3626624; doi:10.1186/1471-2164-14-80)
Supplement: Additional file 2:Table S2 — Insertions detected in 168-L compared to 168. [file 1471-2164-14-80-S2.xls]

## Sheet: Sheet1
Table S2. Insertions detected in 168-L compared to 168
Insertion in 168-L			Insertion site in 168
Coordinates (length)	Locus	Gene name or product	Coordinates	Locus	Gene name or product
14724-14725 (2bp)			14726-14727	MHP168_014	Fructose-bisphosphate aldolase
16835-16837(3bp)	MHP168L_707	hypothetical protein	16835-16836	MHP168_707	hypothetical protein
22528-22542(15bp)			22525-22526	MHP168_020	ABC transporter ATP-binding protein
75985(1bp)	MHP168L_065	Predicted protein	76045-76046	MHP168_066	hypothetical protein
97270-97275(6bp)	MHP168L_085	NADH oxidase	97332-97333	MHP168_085	NADH oxidase
97616(1bp)	MHP168L_085	NADH oxidase	97672-97673	MHP168_085	NADH oxidase
106047-106058(12bp)	MHP168L_747	hypothetical protein	106103-106104	MHP168_091	hypothetical protein
120774(1bp)			120819-120820
139592-139595(4bp)			139637-139638
200034(1bp)			200078-200079
202229(1bp)			202272-202273
283639-283651(13bp)	MHP168L_243	Serine hydroxymethyltransferase	283684-283685	MHP168_243	Serine hydroxymethyltransferase
284016-284108(93bp)			284048-284049
307252-307255(4bp)			307191-307192
322283-322320(38bp)			322218-322219
347182-347187(6bp)			347079-347080
351155-351158(4bp)			351050-351051
351178-351180(3bp)			351068-351069
354785-354802(18bp)			354672-354673
367152-367159(8bp)			367032-367033
369778-374227(4450bp)	MHP168L_312 and MHP168L_314		371022-371023	MHP168_314	Putative uncharacterized protein
427131(1bp)			426113-426114	MHP168_355	Putative uncharacterized protein
461280-461281(2bp)	MHP168L_381	hypothetical protein	460261-460262	MHP168_381	hypothetical protein
466530(1bp)	MHP168L_386	P37-like ABC transporter substrate-binding lipoprotein	465509-465510	MHP168_386	P37-like ABC transporter substrate-binding lipoprotein
500548-500554(7bp)			499538-499539
516889-516890(2bp)			515872-515873
529651(1bp)			528633-528634
539159-539163(5bp)			538156-538157
556794-556796(3bp)			555795-555796
560554-560839(286bp)	MHP168L_454	Putative uncharacterized protein	559552-559553	MHP168_454	Putative uncharacterized protein
575112-575117(6bp)			573825-573826	MHP168_457	Putative uncharacterized protein
575845(1bp)			574552-574553	MHP168_457	Putative uncharacterized protein
603786-603793(8bp)			602507-602508	MHP168_473	hypothetical protein
622276-622278(3bp)			620989-620990
625984-625988(5bp)	MHP168L_490	hypothetical protein	624694-624695	MHP168_490	hypothetical protein
631485-631493(9bp)			630190-630191
685162-685168(7bp)			683869-683870
739034(1bp)			739675-739676
739329-739331(3bp)			739969-739970
741031-741033(3bp)			741669-741670	MHP168_571	hypothetical protein
744834-744843(10bp)			745471-745472
777859-777865(7bp)			778486-778487
797094-797096(3bp)			797724-797725
801994(1bp)			802621-802622
813317-813321(5bp)			813943-813944
832694-832696(3bp)	MHP168L_638	Putative uncharacterized protein	833316-833317	MHP168_638	Putative uncharacterized protein
861314-861318(5bp)			861934-861935
871554-871583(30bp)			874111-874112
877951-877953(3bp)	MHP168L_676	P146 adhesin like-protein, p97 paralog	880478-880479	MHP168_676	P146 adhesin like-protein, p97 paralog
901046(1bp)			905536-905537
904121-904124(4bp)			908610-908611
906230-906232(3bp)			910715-910716
374228-374230(3bp)	MHP168L_314	Putative uncharacterized protein	371022-371023	MHP168_314	Putative uncharacterized protein
387372(1bp)	MHP168L_322	hypothetical protein	386154-386155	MHP168_322	hypothetical protein
397784(1bp)			396573-396574
403936-403939(4bp)			402724-402725
406767-406774(8bp)			405551-405552
409549-409550(2bp)			408326-408327
413120(1bp)			411895-411896
670591(1bp)			669299-669300
