# Supplementary material for: Comparative genomic analyses of Mycoplasma hyopneumoniae pathogenic 168 strain and its high-passaged attenuated strain
Source: BMC Genomics. 2013 Feb 5;14:80. doi: 10.1186/1471-2164-14-80 (PMC3626624; doi:10.1186/1471-2164-14-80)
Supplement: Additional file 3: Table S3 — Deletions detected in 168-L compared to 168. [file 1471-2164-14-80-S3.xls]

## Sheet: Sheet1
Table S3. Deletions detected in 168-L compared to 168
Deletion site in 168-L			Deletion in 168
Coordinates (length)	Locus	Gene name or product	Coordinates	Locus	Gene name or product
14687-14688 (3bp)			14688-14690	MHP168_014	Fructose-bisphosphate aldolase
25750-25751(6bp)			25734-25739
39919-39920(72bp)	MHP168L_033	Predicted protein	39909-39980	MHP168_033	Predicted protein
75999-76000 (1bp)	MHP168L_065	Predicted protein	76060	MHP168_065	Predicted protein
76024-76025(1bp)	MHP168L_065	Predicted protein	76086	MHP168_065	Predicted protein
88568-88569(1bp)			88631
97725-97726(1bp)			97782
107188-107189(1bp)	MHP168L_747	hypothetical protein	107234	MHP168_091	hypothetical protein
135605-135606(1bp)	MHP168L_748	Protein P102	135651	MHP168_108	Protein P102
171914-171915(1bp)	MHP168L_152	ribulose-phosphate 3-epimerase	171957
196133-196134(1bp)			196177
199289-199290(1bp)	MHP168L_182	Putative uncharacterized protein	199334	MHP168_182	Putative uncharacterized protein
202664-202665(1bp)			202708
208590-208591(1bp)			208635
260172-260173(1bp)			260218	MHP168_225	hypothetical protein
350611-350612(3bp)			350504-350506
361357-361358(11bp)			361228-361238
367417-367418(1bp)			367291
374227-374228(1368bp)	MHP168L_314	Putative uncharacterized protein	369652-371019	MHP168_312	Putative uncharacterized protein
381884-381885(1991bp)	MHP168L_749	Putative type III restriction-modification system: methylase	378677-380667	MHP168_730	hypothetical protein
397403-397404(8bp)			396186-396193
409506-409507(1bp)			408284
416743-416744(208bp)	MHP168L_345	Predicted protein	415519-415726	MHP168_345	Predicted protein
488932-488933(2bp)	MHP168L_401	Putative uncharacterized protein	487912-487913	MHP168_401	Putative uncharacterized protein
500016-500017(10bp)	MHP168L_409	Putative type III restriction-modification system: methylase	498998-499007	MHP168_409	Putative type III restriction-modification system: methylase
522893-522894(1bp)			521876
537952-537953(16bp)			536935-536950	MHP168_435	Putative type III restriction-modification system: methylase
548980-548981(9bp)	MHP168L_445	Putative uncharacterized protein	547974-547982	MHP168_445	Putative uncharacterized protein
561319-561320(1bp)	MHP168L_455	Predicted protein	560033	MHP168_455	Predicted protein
577379-577380(15bp)			576087-576101	MHP168_457	Putative uncharacterized protein
645391-645392(12bp)	MHP168L_503	P216 surface protein	644089-644100	MHP168_503	P216 surface protein
693830-693831(1936bp)	MHP168L_531	Putative uncharacterized protein	692532-694467	MHP168_531	Putative uncharacterized protein
695194-695195(5bp)			695832-695836
740743-740744(1bp)			741382	MHP168_571	hypothetical protein
741802-741803(1bp)	MHP168L_573	hypothetical protein	742439	MHP168_574	Putative uncharacterized protein
742700-742701(1bp)			743338
781662-781663(1bp)			782284	MHP168_606	hypothetical protein
786722-786723 (3bp)			787345-787347
795710-795711 (6bp)	MHP168L_618	Thymidine kinase	796336-796341
824389-824390(1bp)			825012
860688-860689(1bp)	MHP168L_666	Ribosomal RNA small subunit methyltransferase G	861309	MHP168_666	Ribosomal RNA small subunit methyltransferase G
871298-871299(1942bp)			871915-873856	MHP168_674	ISMHp1 transposase
900882-900883(1966bp)			903408-905373	MHP168_693	ISMHp1 transposase
