# Supplementary material for: Comparative genomic analyses of Mycoplasma hyopneumoniae pathogenic 168 strain and its high-passaged attenuated strain
Source: BMC Genomics. 2013 Feb 5;14:80. doi: 10.1186/1471-2164-14-80 (PMC3626624; doi:10.1186/1471-2164-14-80)
Supplement: Additional file 4: Table S4 — SNVs detected in 168-L compared to 168. [file 1471-2164-14-80-S4.xls]

## Sheet: Sheet1
Table S4. SNVs detected in 168-L compared to 168
SNVs in 168-L			Nucleotide substitution	Amino acids change	SNVs in 168
Site	Locus	Gene name or product	168-L←168	168-L←168	Site	Locus	Gene name or product
10089	MHP168L_010	Putative uncharacterized protein	c←t	A←L	10089	MHP168_010	Putative uncharacterized protein
14686	MHP168L_014	Fructose-bisphosphate aldolase	a←t		14686	MHP168_014 up	Fructose-bisphosphate aldolase
14687	MHP168L_014	Fructose-bisphosphate aldolase	g←a		14687	MHP168_014 up	Fructose-bisphosphate aldolase
15113	MHP168L_014	Fructose-bisphosphate aldolase	t←a	S←T	15114	MHP168_014	Fructose-bisphosphate aldolase
15213	MHP168L_014	Fructose-bisphosphate aldolase	g←a	G←E	15214	MHP168_014	Fructose-bisphosphate aldolase
23273	MHP168L_020	ABC transporter ATP-binding protein	g←t		23256	MHP168_020	ABC transporter ATP-binding protein
25604	MHP168L_022	Putative uncharacterized protein	t←g	S←S	25587	MHP168_022	Putative uncharacterized protein
25675	MHP168L_022 up	Putative uncharacterized protein	g←c		25658	MHP168_022 up	Putative uncharacterized protein
35874	MHP168L_030	Topoisomerase IV subunit A	c←t	E←K	35863	MHP168_030	Topoisomerase IV subunit A
40784	MHP168L_035	hypothetical protein	g←a	R←K	40845	MHP168_035	hypothetical protein
40915	MHP168L_035	hypothetical protein	a←g	T←A	40976	MHP168_035	hypothetical protein
63584	MHP168L_058	Glycyl-tRNA synthetase	g←c	P←P	63645	MHP168_058	Glycyl-tRNA synthetase
73471	MHP168L_064	hypothetical protein	c←t	H←Y	73532	MHP168_064	hypothetical protein
77245	MHP168L_066	hypothetical protein	c←t	S←F	77307	MHP168_066	hypothetical protein
82122	MHP168L_069	Chaperone protein dnaK	a←g	P←P	82184	MHP168_069	Chaperone protein dnaK
94721	MHP168L_084	Amino acid permease	a←g	K←R	94784	MHP168_084	Amino acid permease
95869	MHP168L_084	Amino acid permease	g←a	A←T	95932	MHP168_084	Amino acid permease
97428	MHP168L_085	NADH oxidase	g←a	G←E	97485	MHP168_085	NADH oxidase
98515	MHP168L_086	Thymidine phosphorylase	a←c	F←V	98572	MHP168_086	Thymidine phosphorylase
105985	MHP168L_747	hypothetical protein	g←a	S←S	106042	MHP168_091	hypothetical protein
105991	MHP168L_747	hypothetical protein	a←g	P←P	106048	MHP168_091	hypothetical protein
105995	MHP168L_747	hypothetical protein	t←c	N←S	106052	MHP168_091	hypothetical protein
105998	MHP168L_747	hypothetical protein	g←c	T←R	106055	MHP168_091	hypothetical protein
106001	MHP168L_747	hypothetical protein	t←a	N←V	106058	MHP168_091	hypothetical protein
106002	MHP168L_747	hypothetical protein	t←c	N←V	106059	MHP168_091	hypothetical protein
106026	MHP168L_747	hypothetical protein	t←g	K←Q	106083	MHP168_091	hypothetical protein
106035	MHP168L_747	hypothetical protein	t←c	T←A	106092	MHP168_091	hypothetical protein
106149	MHP168L_747	hypothetical protein	t←c	R←G	106194	MHP168_091	hypothetical protein
106177	MHP168L_747	hypothetical protein	t←c	E←E	106222	MHP168_091	hypothetical protein
106944	MHP168L_747	hypothetical protein	a←t	F←I	106989	MHP168_091	hypothetical protein
125826	MHP168L_103	Outer membrane protein-P95	t←g	*←E	125871	MHP168_103	Outer membrane protein-P95
130911	MHP168L_105	ATP-dependent protease binding protein	t←g	I←I	130956	MHP168_105	ATP-dependent protease binding protein
133748	MHP168L_748	Protein P102	t←a	D←V	133793	MHP168_108	Protein P102
134012	MHP168L_748	Protein P102	t←c	K←R	134057	MHP168_108	Protein P102
134142	MHP168L_748	Protein P102	a←g	L←L	134187	MHP168_108	Protein P102
134227	MHP168L_748	Protein P102	a←g	A←A	134272	MHP168_108	Protein P102
136845	MHP168L_110	Protein p97, cilium adhesin	a←g	A←A	136891	MHP168_110	Protein p97, cilium adhesin
136852	MHP168L_110	Protein p97, cilium adhesin	a←t	V←E	136898	MHP168_110	Protein p97, cilium adhesin
136854	MHP168L_110	Protein p97, cilium adhesin	t←a	P←P	136900	MHP168_110	Protein p97, cilium adhesin
143147	MHP168L_114	50S ribosomal protein L2	a←t	A←A	143189	MHP168_114	50S ribosomal protein L2
150476	MHP168L_127	50S ribosomal protein L15	a←g	K←E	150518	MHP168_127	50S ribosomal protein L15
163674	MHP168L_142	Phosphopentomutase	a←t	I←N	163716	MHP168_142	Phosphopentomutase
171894	MHP168L_152	ribulose-phosphate 3-epimerase	t←a	F←I	171936	MHP168_152	ribulose-phosphate 3-epimerase
186090	MHP168L_167	L-lactate dehydrogenase	c←t	D←N	186133	MHP168_167	L-lactate dehydrogenase
187914	MHP168L_168	Hexosephosphate transport protein	g←t	S←Q	187957	MHP168_168	Hexosephosphate transport protein
187915	MHP168L_168	Hexosephosphate transport protein	a←g	S←Q	187958	MHP168_168	Hexosephosphate transport protein
204290	MHP168L_186	Pyruvate dehydrogenase E1-alpha subunit	c←t	G←S	204334	MHP168_186	Pyruvate dehydrogenase E1-alpha subunit
205589	MHP168L_188	Amino acid permease	g←a	Q←*	205633	MHP168_188	Amino acid permease
208714	MHP168L_t014 up	tRNA-Leu	t←g		208759	MHP168_t014 up	tRNA-Leu
223672	MHP168L_198	Protein P102	t←c	L←L	223717	MHP168_198	Protein P102
237197	MHP168L_209	ABC transporter ATP-binding protein	c←t	E←K	237242	MHP168_209	ABC transporter ATP-binding protein
240255	MHP168L_212	Oligopeptide transport system permease protein	t←c	S←P	240300	MHP168_212	Oligopeptide transport system permease protein
271300	MHP168L_235	Putative ICEF Integrative Conjugal Element-II	a←g	E←G	271346	MHP168_235	Putative ICEF Integrative Conjugal Element-II
284137	MHP168L_243 up	Serine hydroxymethyltransferase	c←g		284077	MHP168_243 up	Serine hydroxymethyltransferase
308619	MHP168L_264	ISMHp1 transposase	g←a	P←S	308555	MHP168_264	ISMHp1 transposase
308628	MHP168L_264	ISMHp1 transposase	g←a	R←C	308564	MHP168_264	ISMHp1 transposase
324204	MHP168L_275	lipoate-protein ligase A	t←c	T←A	324102	MHP168_275	lipoate-protein ligase A
331368	MHP168L_284	Cobalt import ATP-binding protein cbiO 1	g←a	E←K	331266	MHP168_284	Cobalt import ATP-binding protein cbiO 1
339200	MHP168L_289	Cation-transporting P-type ATPase	a←c	D←E	339098	MHP168_289	Cation-transporting P-type ATPase
351152	MHP168L_297 up	tRNA pseudouridine synthase B	a←t		351047	MHP168_297 up	tRNA pseudouridine synthase B
351153	MHP168L_297 up	tRNA pseudouridine synthase B	t←a		351048	MHP168_297 up	tRNA pseudouridine synthase B
351154	MHP168L_297 up	tRNA pseudouridine synthase B	t←a		351049	MHP168_297 up	tRNA pseudouridine synthase B
354829	MHP168L_301 up	Putative transcriptional regulator	a←c		354699	MHP168_301 up	Putative transcriptional regulator
354831	MHP168L_301 up	Putative transcriptional regulator	c←t		354701	MHP168_301 up	Putative transcriptional regulator
354832	MHP168L_301 up	Putative transcriptional regulator	t←a		354702	MHP168_301 up	Putative transcriptional regulator
362358	MHP168L_308	putative ABC transporter ATP-binding protein	c←t	A←T	362239	MHP168_308	putative ABC transporter ATP-binding protein
362382	MHP168L_308	putative ABC transporter ATP-binding protein	a←t	L←M	362263	MHP168_308	putative ABC transporter ATP-binding protein
368119	MHP168L_311	Putative uncharacterized protein	t←g	E←D	367993	MHP168_311	Putative uncharacterized protein
369185	MHP168L_312	Putative uncharacterized protein	t←c	R←R	369059	MHP168_312	Putative uncharacterized protein
369777	MHP168L_312	Putative uncharacterized protein	t←a	L←I	369651	MHP168_312	Putative uncharacterized protein
403941	MHP168L_331 down	Glycerophosphoryl diester phosphodiesterase	t←a		402726	MHP168_330 down	ABC transporter ATP-binding protein
409406	MHP168L_336 down	Putative uncharacterized protein	c←t		408183	MHP168_336 down	Putative uncharacterized protein
409437	MHP168L_336 down	Putative uncharacterized protein	a←c		408214	MHP168_336 down	Putative uncharacterized protein
409551	MHP168L_336 down	Putative uncharacterized protein	a←t		408327	MHP168_336 down	Putative uncharacterized protein
433930	MHP168L_361	hypothetical protein	a←g	L←L	432912	MHP168_361	hypothetical protein
443483	MHP168L_366 up	Putative uncharacterized protein	c←g		442465	MHP168_366 up	Putative uncharacterized protein
448060	MHP168L_370 down	Putative uncharacterized protein	t←c		447042	MHP168_370 down	Putative uncharacterized protein
455568	MHP168L_377	Putative uncharacterized protein	a←g	K←E	454550	MHP168_377	Putative uncharacterized protein
456898	MHP168L_378	P60-like lipoprotein	a←g	N←S	455880	MHP168_378	P60-like lipoprotein
458272	MHP168L_379	HIT-like protein	a←g	N←D	457254	MHP168_379	HIT-like protein
471507	MHP168L_389	Putative membrane lipoprotein	t←g	S←A	470486	MHP168_389	Putative membrane lipoprotein
473312	MHP168L_391 up	lipoprotein	t←c		472291	MHP168_391 up	lipoprotein
475489	MHP168L_392	lipoprotein	t←c	M←T	474468	MHP168_392	lipoprotein
480047	MHP168L_394	ABC transporter permease protein	g←c	G←A	479026	MHP168_394	ABC transporter permease protein
487816	MHP168L_400	Ribonuclease III	a←g	I←V	486795	MHP168_400	Ribonuclease III
502313	MHP168L_411 up	Thioredoxin	t←a		501297	MHP168_411 up	Thioredoxin
503224	MHP168L_412	ISMHp1 transposase	t←g	V←G	502208	MHP168_412	ISMHp1 transposase
506648	MHP168L_413	ABC transporter ATP-binding protein	a←c	Y←D	505632	MHP168_413	ABC transporter ATP-binding protein
517059	MHP168L_423	Putative uncharacterized protein	c←a	S←Y	516041	MHP168_423	Putative uncharacterized protein
522404	MHP168L_424	Lppt protein	t←c	F←L	521386	MHP168_424	Lppt protein
536173	MHP168L_434	hypothetical protein	a←t	C←W	535155	MHP168_434	hypothetical protein
547921	MHP168L_444	Putative uncharacterized protein	g←a	A←V	546914	MHP168_444	Putative uncharacterized protein
559309	MHP168L_454	Putative uncharacterized protein	t←g	I←L	558308	MHP168_454	Putative uncharacterized protein
561273	MHP168L_455	Predicted protein	c←a	P←P	559986	MHP168_455	Predicted protein
561329	MHP168L_455	Predicted protein	t←a		560043	MHP168_455 down	Predicted protein
561375	MHP168L_455	Predicted protein	a←c		560089	MHP168_455 down	Predicted protein
561505	MHP168L_456	Putative uncharacterized protein	c←g	L←L	560219	MHP168_456	Putative uncharacterized protein
561513	MHP168L_456	Putative uncharacterized protein	t←c	N←D	560227	MHP168_456	Putative uncharacterized protein
561539	MHP168L_456	Putative uncharacterized protein	a←g	V←A	560253	MHP168_456	Putative uncharacterized protein
561549	MHP168L_456	Putative uncharacterized protein	g←a	R←W	560263	MHP168_456	Putative uncharacterized protein
561617	MHP168L_456	Putative uncharacterized protein	c←a	R←M	560331	MHP168_456	Putative uncharacterized protein
561633	MHP168L_456	Putative uncharacterized protein	t←c	T←A	560347	MHP168_456	Putative uncharacterized protein
561680	MHP168L_456	Putative uncharacterized protein	t←g	D←A	560394	MHP168_456	Putative uncharacterized protein
561683	MHP168L_456	Putative uncharacterized protein	g←t	T←N	560397	MHP168_456	Putative uncharacterized protein
561702	MHP168L_456	Putative uncharacterized protein	a←g	Y←H	560416	MHP168_456	Putative uncharacterized protein
561764	MHP168L_456	Putative uncharacterized protein	t←g	D←A	560478	MHP168_456	Putative uncharacterized protein
561884	MHP168L_456	Putative uncharacterized protein	c←t	R←K	560598	MHP168_456	Putative uncharacterized protein
561895	MHP168L_456	Putative uncharacterized protein	g←c	V←A	560609	MHP168_456	Putative uncharacterized protein
561896	MHP168L_456	Putative uncharacterized protein	a←g	V←A	560610	MHP168_456	Putative uncharacterized protein
561902	MHP168L_456	Putative uncharacterized protein	g←t	T←N	560616	MHP168_456	Putative uncharacterized protein
561914	MHP168L_456	Putative uncharacterized protein	a←c	L←R	560628	MHP168_456	Putative uncharacterized protein
561933	MHP168L_456	Putative uncharacterized protein	c←t	D←N	560647	MHP168_456	Putative uncharacterized protein
561942	MHP168L_456	Putative uncharacterized protein	t←c	N←D	560656	MHP168_456	Putative uncharacterized protein
561950	MHP168L_456	Putative uncharacterized protein	t←c	D←G	560664	MHP168_456	Putative uncharacterized protein
562018	MHP168L_456	Putative uncharacterized protein	t←c	A←A	560732	MHP168_456	Putative uncharacterized protein
562024	MHP168L_456	Putative uncharacterized protein	c←t	T←T	560738	MHP168_456	Putative uncharacterized protein
562048	MHP168L_456	Putative uncharacterized protein	c←t	R←R	560762	MHP168_456	Putative uncharacterized protein
562106	MHP168L_456	Putative uncharacterized protein	c←t	R←Q	560820	MHP168_456	Putative uncharacterized protein
562320	MHP168L_456	Putative uncharacterized protein	t←c	K←E	561034	MHP168_456	Putative uncharacterized protein
562339	MHP168L_456	Putative uncharacterized protein	c←t	R←R	561053	MHP168_456	Putative uncharacterized protein
562718	MHP168L_456	Putative uncharacterized protein	g←a	T←I	561432	MHP168_456	Putative uncharacterized protein
562777	MHP168L_456	Putative uncharacterized protein	t←g	K←N	561491	MHP168_456	Putative uncharacterized protein
562907	MHP168L_456	Putative uncharacterized protein	t←c	K←R	561621	MHP168_456	Putative uncharacterized protein
563040	MHP168L_456	Putative uncharacterized protein	c←g	E←Q	561754	MHP168_456	Putative uncharacterized protein
563537	MHP168L_456	Putative uncharacterized protein	t←c	Q←R	562251	MHP168_456	Putative uncharacterized protein
566508	MHP168L_456	Putative uncharacterized protein	t←g	K←Q	565222	MHP168_456	Putative uncharacterized protein
568017	MHP168L_456	Putative uncharacterized protein	a←g	F←L	566731	MHP168_456	Putative uncharacterized protein
573336	MHP168L_457	Putative uncharacterized protein	g←t		572050	MHP168_457	Putative uncharacterized protein
573681	MHP168L_457	Putative uncharacterized protein	c←t		572395	MHP168_457	Putative uncharacterized protein
573742	MHP168L_457	Putative uncharacterized protein	c←g		572456	MHP168_457	Putative uncharacterized protein
574479	MHP168L_457	Putative uncharacterized protein	t←a		573193	MHP168_457	Putative uncharacterized protein
575859	MHP168L_457	Putative uncharacterized protein	c←t		574566	MHP168_457	Putative uncharacterized protein
578068	MHP168L_457	Putative uncharacterized protein	a←c		576790	MHP168_457	Putative uncharacterized protein
579098	MHP168L_457	Putative uncharacterized protein	g←a		577820	MHP168_457	Putative uncharacterized protein
583303	MHP168L_457	Putative uncharacterized protein	t←c		582025	MHP168_457	Putative uncharacterized protein
583322	MHP168L_457	Putative uncharacterized protein	t←c		582044	MHP168_457	Putative uncharacterized protein
588499	MHP168L_462	ABC transporter ATP-binding protein	a←c	L←V	587221	MHP168_462	ABC transporter ATP-binding protein
589567	MHP168L_463	ABC transporter permease protein	g←t	N←K	588289	MHP168_463	ABC transporter permease protein
601783	MHP168L_t027	tRNA-Ser	g←c	R←G	600505	MHP168_t027	tRNA-Ser
601784	MHP168L_t027	tRNA-Ser	g←a	N←N	600506	MHP168_t027	tRNA-Ser
601794	MHP168L_t027	tRNA-Ser	t←c	R←R	600516	MHP168_t027	tRNA-Ser
617798	MHP168L_482	Phosphoenolpyruvate protein phosphotransferase	g←a	G←E	616512	MHP168_482	Phosphoenolpyruvate protein phosphotransferase
634987	MHP168L_498	Putative uncharacterized protein	c←a	E←D	633684	MHP168_498	Putative uncharacterized protein
652689	MHP168L_504	P110 membrane protein	t←c	D←G	651398	MHP168_504	P110 membrane protein
652773	MHP168L_504	P110 membrane protein	g←a	S←L	651482	MHP168_504	P110 membrane protein
653178	MHP168L_504	P110 membrane protein	g←c	A←G	651887	MHP168_504	P110 membrane protein
654944	MHP168L_505	YX1	t←c	I←V	653653	MHP168_505	YX1
657031	MHP168L_506	Putative uncharacterized protein	a←g	N←N	655740	MHP168_506	Putative uncharacterized protein
657827	MHP168L_507	asparagine synthetase A	c←t	M←I	656536	MHP168_507	asparagine synthetase A
662820	MHP168L_510	Oligopeptide transport system permease protein	a←g	S←S	661529	MHP168_510	Oligopeptide transport system permease protein
677955	MHP168L_523	Xylose ABC transporter ATP-binding protein	c←a	S←S	676663	MHP168_523	Xylose ABC transporter ATP-binding protein
687915	MHP168L_530 up	Oligoendopeptidase F	g←a		686616	MHP168_530 up	Oligoendopeptidase F
689377	MHP168L_531	Putative uncharacterized protein	t←c	S←P	688078	MHP168_531	Putative uncharacterized protein
693498	MHP168L_531	Putative uncharacterized protein	g←a	R←R	692199	MHP168_531	Putative uncharacterized protein
693524	MHP168L_531	Putative uncharacterized protein	a←t	H←L	692225	MHP168_531	Putative uncharacterized protein
693655	MHP168L_531	Putative uncharacterized protein	t←g	W←G	692356	MHP168_531	Putative uncharacterized protein
705604	MHP168L_541	Predicted protein	t←c	L←L	706246	MHP168_541	Predicted protein
723368	MHP168L_557	Potassium uptake protein	a←c	Y←D	724010	MHP168_557	Potassium uptake protein
723861	MHP168L_557 up	Potassium uptake protein	a←c		724503	MHP168_557 up	Potassium uptake protein
725142	MHP168L_558	Potassium uptake protein	t←c	Y←H	725784	MHP168_558	Potassium uptake protein
725298	MHP168L_558	Potassium uptake protein	g←a	D←N	725940	MHP168_558	Potassium uptake protein
726012	MHP168L_559	hypothetical protein	c←t	G←D	726654	MHP168_559	hypothetical protein
737193	MHP168L_567	hypothetical protein	t←c	N←D	737835	MHP168_567	hypothetical protein
739025	MHP168L_569 up	D-ribulose-5-phosphate 3 epimerase	c←a		739667	MHP168_569 up	D-ribulose-5-phosphate 3 epimerase
739333	MHP168L_569 up	D-ribulose-5-phosphate 3 epimerase	a←g		739971	MHP168_569 up	D-ribulose-5-phosphate 3 epimerase
739496	MHP168L_571	hypothetical protein	t←g		740134	MHP168_571	hypothetical protein
739497	MHP168L_571	hypothetical protein	c←t		740135	MHP168_571	hypothetical protein
739851	MHP168L_571	hypothetical protein	c←a		740489	MHP168_571	hypothetical protein
740072	MHP168L_571	hypothetical protein	c←g		740710	MHP168_571	hypothetical protein
740074	MHP168L_571	hypothetical protein	t←c		740712	MHP168_571	hypothetical protein
740167	MHP168L_571	hypothetical protein	a←g		740805	MHP168_571	hypothetical protein
740481	MHP168L_571	hypothetical protein	g←c		741119	MHP168_571	hypothetical protein
740693	MHP168L_571	hypothetical protein	c←t		741331	MHP168_571	hypothetical protein
740773	MHP168L_571	hypothetical protein	a←g		741412	MHP168_571	hypothetical protein
741016	MHP168L_571	hypothetical protein	t←g		741655	MHP168_571	hypothetical protein
741045	MHP168L_571	hypothetical protein	a←c		741681	MHP168_571	hypothetical protein
741047	MHP168L_571	hypothetical protein	c←t		741683	MHP168_571	hypothetical protein
741048	MHP168L_571	hypothetical protein	c←t		741684	MHP168_571	hypothetical protein
741056	MHP168L_571	hypothetical protein	a←g		741692	MHP168_571	hypothetical protein
741178	MHP168L_573	Putative uncharacterized protein	t←c	K←E	741814	MHP168_573	hypothetical protein
741220	MHP168L_573	Putative uncharacterized protein	t←c	K←E	741856	MHP168_573	hypothetical protein
741254	MHP168L_573	Putative uncharacterized protein	a←c	N←K	741890	MHP168_573	hypothetical protein
741258	MHP168L_573	Putative uncharacterized protein	c←t	G←N	741894	MHP168_573	hypothetical protein
741259	MHP168L_573	Putative uncharacterized protein	c←t	G←N	741895	MHP168_573	hypothetical protein
741262	MHP168L_573	Putative uncharacterized protein	t←c	R←G	741898	MHP168_573	hypothetical protein
741520	MHP168L_573	Putative uncharacterized protein	t←c	T←A	742156	MHP168_573	hypothetical protein
741523	MHP168L_573	Putative uncharacterized protein	t←a	R←W	742159	MHP168_573	hypothetical protein
741534	MHP168L_573	Putative uncharacterized protein	t←c	E←R	742170	MHP168_573	hypothetical protein
741535	MHP168L_573	Putative uncharacterized protein	c←g	E←R	742171	MHP168_573	hypothetical protein
741536	MHP168L_573	Putative uncharacterized protein	g←a	N←D	742172	MHP168_573	hypothetical protein
741538	MHP168L_573	Putative uncharacterized protein	t←c	N←D	742174	MHP168_573	hypothetical protein
741541	MHP168L_573	Putative uncharacterized protein	g←t	H←N	742177	MHP168_573	hypothetical protein
741600	MHP168L_573	Putative uncharacterized protein	t←c	N←S	742236	MHP168_573	hypothetical protein
741607	MHP168L_573	Putative uncharacterized protein	t←c	K←E	742243	MHP168_573	hypothetical protein
741618	MHP168L_573	Putative uncharacterized protein	a←c	L←W	742254	MHP168_573	hypothetical protein
742511	MHP168L_573	Putative uncharacterized protein	g←a	G←G	743148	MHP168_574	Putative uncharacterized protein
742709	MHP168L_573 up	Putative uncharacterized protein	a←g		743347	MHP168_574 up	Putative uncharacterized protein
742741	MHP168L_573 up	Putative uncharacterized protein	t←c		743379	MHP168_574 up	Putative uncharacterized protein
744050	MHP168L_576	ISMHp1 transposase	g←a	T←T	744688	MHP168_576	ISMHp1 transposase
744113	MHP168L_576	ISMHp1 transposase	g←a	C←C	744751	MHP168_576	ISMHp1 transposase
756170	MHP168L_589	Membrane nuclease, lipoprotein	t←c	S←S	756798	MHP168_589	Membrane nuclease, lipoprotein
766048	MHP168L_595 up	Pullulanase	g←c		766676	MHP168_595 up	Pullulanase
767932	MHP168L_596	Glycerol-3-phosphate dehydrogenase	c←a	V←L	768560	MHP168_596	Glycerol-3-phosphate dehydrogenase
775093	MHP168L_600	ABC transporter ATP binding protein	t←c	L←P	775721	MHP168_600	ABC transporter ATP binding protein
775162	MHP168L_600	ABC transporter ATP binding protein	t←c	L←P	775790	MHP168_600	ABC transporter ATP binding protein
781619	MHP168L_606	hypothetical protein	g←a	D←N	782240	MHP168_606	hypothetical protein
786632	MHP168L_r001 up	5S ribosomal RNA	a←t		787254	MHP168_r001 up	5S ribosomal RNA
789590	MHP168L_614	ABC transporter xylose-binding lipoprotein	g←a	V←I	790215	MHP168_614	ABC transporter xylose-binding lipoprotein
799553	MHP168L_621	hypothetical protein	a←g	G←G	800181	MHP168_621	hypothetical protein
813309	MHP168L_627 up	50S ribosomal protein L10	a←t		813936	MHP168_627 up	50S ribosomal protein L10
813316	MHP168L_627 up	50S ribosomal protein L10	g←a		813943	MHP168_627 up	50S ribosomal protein L10
813322	MHP168L_627 up	50S ribosomal protein L10	t←g		813944	MHP168_627 up	50S ribosomal protein L10
821089	MHP168L_631	ABC transporter ATP-binding-Pr1	t←c	W←R	821711	MHP168_631	ABC transporter ATP-binding-Pr1
832696	MHP168L_638	Putative uncharacterized protein	t←c	K←K	833316	MHP168_638	Putative uncharacterized protein
833690	MHP168L_639	5'-nucleotidase precursor	t←c	K←E	834310	MHP168_639	5'-nucleotidase precursor
862746	MHP168L_668	Prolipoprotein p65	g←a	A←T	863362	MHP168_668	Prolipoprotein p65
867645	MHP168L_671	XAA-PRO aminopeptidase	g←c	G←G	868261	MHP168_671	XAA-PRO aminopeptidase
868085	MHP168L_672	Putative uncharacterized protein	g←a	E←E	868701	MHP168_672	Putative uncharacterized protein
869717	MHP168L_673	Putative uncharacterized protein	a←t	K←I	870333	MHP168_673	Putative uncharacterized protein
869941	MHP168L_673	Putative uncharacterized protein	a←g	K←E	870557	MHP168_673	Putative uncharacterized protein
874788	MHP168L_675	hypothetical protein	c←a	D←Y	877316	MHP168_675	hypothetical protein
877397	MHP168L_676	P146 adhesin like-protein, p97 paralog	a←g	S←S	879925	MHP168_676	P146 adhesin like-protein, p97 paralog
878008	MHP168L_676	P146 adhesin like-protein, p97 paralog	t←a	R←W	880533	MHP168_676	P146 adhesin like-protein, p97 paralog
892495	MHP168L_688	Putative uncharacterized protein	a←c	N←K	895020	MHP168_688	Putative uncharacterized protein
905144	MHP168L_r002	16S ribosomal RNA	c←t		909630	MHP168_r002	23S ribosomal RNA
908164	MHP168L_698	hypothetical protein	g←c	G←R	912647	MHP168_698	hypothetical protein
908264	MHP168L_698	hypothetical protein	g←t	G←V	912747	MHP168_698	hypothetical protein
