# Supplementary material for: Comparative genomic analyses of Mycoplasma hyopneumoniae pathogenic 168 strain and its high-passaged attenuated strain
Source: BMC Genomics. 2013 Feb 5;14:80. doi: 10.1186/1471-2164-14-80 (PMC3626624; doi:10.1186/1471-2164-14-80)
Supplement: Additional file 5: Table S5 — Annotated CDS of the elements ICEH168 and ICEH168-L. [file 1471-2164-14-80-S5.xls]

## Sheet: Sheet1
Table S5. Annotated CDS of the elements ICEH168 and ICEH168-L
ICEH168			ICEH168-L
Locus	CDS	Gene name or product	Locus	CDS	Gene name or product
MHP168_236	ICEH168-ORF02	putative ICEF-II	MHP168L_236	ICEH168L-ORF02	putative ICEF-II
MHP168_235	ICEH168-ORF03	Putative ICEF Integrative Conjugal Element-II	MHP168L_235	ICEH168L-ORF03	Putative ICEF Integrative Conjugal Element-II
MHP168_234	ICEH168-ORF04	TRSE-like protein	MHP168L_234	ICEH168L-ORF04	TRSE-like protein
MHP168_233	ICEH168-ORF05	Putative uncharacterized protein	MHP168L_233	ICEH168L-ORF05	Putative uncharacterized protein
MHP168_724	ICEH168-ORF06	hypothetical protein	MHP168L_724	ICEH168L-ORF06	hypothetical protein
MHP168_228	ICEH168-ORF07	Putative uncharacterized protein	MHP168L_228	ICEH168L-ORF07	Putative uncharacterized protein
MHP168_227	ICEH168-ORF08	Single-strand binding protein	MHP168L_227	ICEH168L-ORF08	Single-strand binding protein
MHP168_226	ICEH168-ORF09	Putative uncharacterized protein	MHP168L_226	ICEH168L-ORF09	Putative uncharacterized protein
MHP168_225	ICEH168-ORF10	hypothetical protein	MHP168L_225	ICEH168L-ORF10	hypothetical protein
MHP168_224	ICEH168-ORF11	putative ICEF-IIA	MHP168L_224	ICEH168L-ORF11	putative ICEF-IIA
MHP168_223	ICEH168-ORF12	Putative ICEF Integrative Conjugal Element-IIC	MHP168L_223	ICEH168L-ORF12	Putative ICEF Integrative Conjugal Element-IIC
MHP168_221	ICEH168-ORF13	Putative uncharacterized protein	MHP168L_221	ICEH168L-ORF13	Putative uncharacterized protein
MHP168_220	ICEH168-ORF14	hypothetical protein	MHP168L_220	ICEH168L-ORF14	hypothetical protein
MHP168_686	ICEH168-ORF15	Putative ICEF-IIA	MHP168L_686	ICEH168L-ORF15	Putative ICEF-IIA
MHP168_682	ICEH168-ORF16	TRSE-like protein	MHP168L_682	ICEH168L-ORF16	TRSE-like protein
MHP168_681	ICEH168-ORF17	Putative uncharacterized protein	MHP168L_681	ICEH168L-ORF17	Putative uncharacterized protein
MHP168_680	ICEH168-ORF18	Putative uncharacterized protein	MHP168L_680	ICEH168L-ORF18	Putative uncharacterized protein
MHP168_679	ICEH168-ORF19	Putative uncharacterized protein	MHP168L_679	ICEH168L-ORF19	Putative uncharacterized protein
MHP168_678	ICEH168-ORF20	Putative uncharacterized protein	MHP168L_678	ICEH168L-ORF20	Putative uncharacterized protein
MHP168_677	ICEH168-ORF22	Putative uncharacterized protein	MHP168L_677	ICEH168L-ORF22	Putative uncharacterized protein
