# Supplementary material for: Comparative genomic analyses of Mycoplasma hyopneumoniae pathogenic 168 strain and its high-passaged attenuated strain
Source: BMC Genomics. 2013 Feb 5;14:80. doi: 10.1186/1471-2164-14-80 (PMC3626624; doi:10.1186/1471-2164-14-80)
Supplement: Additional file 6: Table S6 — Complete list of "168-L-specific" genetic variations in intergenic. [file 1471-2164-14-80-S6.xls]

## Sheet: Sheet1
Table S6. Complete list of "168-L-specific" genetic variations in intergenic
168-L gene	168-L gene product	Variation	168 Locus	Effect on 168-L coding
MHP168L_019 up	ABC transporter ATP-binding protein	insertion	MHP168_019 up	Intergenic
MHP168L_022 up	Putative uncharacterized protein	deletion+SNV	MHP168_022 up	Intergenic
MHP168L_077 up	hypothetical protein	deletion	MHP168_077 up	Intergenic
MHP168L_085 down	NADH oxidase	deletion	MHP168_085 down	Intergenic
MHP168L_101 up	Prolipoprotein diacylglyceryl transferase	insertion	MHP168_101 up	Intergenic
MHP168L_110 up	Protein p97, cilium adhesin	insertion	MHP168_110 up	Intergenic
MHP168L_178 up	translation initiation factor IF-3	deletion	MHP168_178 up	Intergenic
MHP168L_182 up	Putative uncharacterized protein	insertion	MHP168_182 up	Intergenic
MHP168L_184 up	Putative uncharacterized protein	insertion	MHP168_184 up	Intergenic
MHP168L_225 up	hypothetical protein	deletion	MHP168_225	Intergenic
MHP168L_243 up	Serine hydroxymethyltransferase	insertion+SNV	MHP168_243 up	Intergenic
MHP168L_263 up	30S ribosomal protein S20	insertion	MHP168_263 up	Intergenic
MHP168L_273 up	Putative uncharacterized protein	insertion	MHP168_273 up	Intergenic
MHP168L_293 up	P97-like protein	insertion	MHP168_293 up	Intergenic
MHP168L_297 up	tRNA pseudouridine synthase B	insertion+SNV	MHP168_297 up	Intergenic
MHP168L_301 up	Putative transcriptional regulator	insertion+SNV	MHP168_301 up	Intergenic
MHP168L_310 up	hypothetical protein	insertion+deletion	MHP168_310 up	Intergenic
MHP168L_326 up	hypothetical protein	insertion+deletion	MHP168_326 up	Intergenic
MHP168L_331 down	Glycerophosphoryl diester phosphodiesterase	insertion+SNV	MHP168_331 down	Intergenic
MHP168L_333 down	Putative uncharacterized protein	insertion	MHP168_333 down	Intergenic
MHP168L_336 down	Putative uncharacterized protein	insertion+deletion+SNV	MHP168_336 down	Intergenic
MHP168L_341 up	30S ribosomal protein S6	insertion	MHP168_341 up	Intergenic
MHP168L_366 up	Putative uncharacterized protein	SNV	MHP168_366 up	Intergenic
MHP168L_370 down	Putative uncharacterized protein	SNV	MHP168_370 down	Intergenic
MHP168L_391 up	lipoprotein	SNV	MHP168_391 up	Intergenic
MHP168L_411 up	Thioredoxin	SNV	MHP168_411 up	Intergenic
MHP168L_423 up	Putative uncharacterized protein	SNV	MHP168_423 up	Intergenic
MHP168L_425 up	ISMHp1 transposase	deletion	MHP168_425 up	Intergenic
MHP168L_429 up	Putative uncharacterized protein	insertion	MHP168_429 up	Intergenic
MHP168L_436 up	Putative uncharacterized protein	insertion	MHP168_436 up	Intergenic
MHP168L_451 up	hypothetical protein	insertion	MHP168_451 up	Intergenic
MHP168L_487 up	Putative uncharacterized protein	insertion	MHP168_487 up	Intergenic
MHP168L_495 up	Putative uncharacterized protein	insertion	MHP168_495 up	Intergenic
MHP168L_514 down	Dihydrolipoamide dehydrogenase	insertion	MHP168_514 down	Intergenic
MHP168L_529 up	hypothetical protein	insertion	MHP168_529 up	Intergenic
MHP168L_530 up	Oligoendopeptidase F	SNV	MHP168_530 up	Intergenic
MHP168L_533 up	translation elongation factor Tu	deletion	MHP168_533 up	Intergenic
MHP168L_557 up	Potassium uptake protein	SNV	MHP168_557	Intergenic
MHP168L_569 up	D-ribulose-5-phosphate 3 epimerase	insertion+SNV	MHP168_569 up	Intergenic
MHP168L_573 up	Putative uncharacterized protein	deletion	MHP168L_574 up	Intergenic
MHP168L_576 up	ISMHp1 transposase	insertion	MHP168_576 up	Intergenic
MHP168L_595 up	Pullulanase	SNV	MHP168_595 up	Intergenic
MHP168L_604 up	Putative uncharacterized protein	insertion	MHP168_604 up	Intergenic
MHP168L_618	Thymidine kinase	deletion	MHP168_618 down	No change
MHP168L_620 down	Putative uncharacterized protein	insertion	MHP168_620 down	Intergenic
MHP168L_622 up	Putative uncharacterized protein	insertion	MHP168_622 up	Intergenic
MHP168L_627 up	50S ribosomal protein L10	insertion+SNV	MHP168_627 up	Intergenic
MHP168L_633 up	ISMHp1 transposase	deletion	MHP168_633 up	Intergenic
MHP168L_666 down	Ribosomal RNA small subunit methyltransferase G	insertion	MHP168_666 down	Intergenic
MHP168L_675 down	hypothetical protein	insertion	MHP168_675 down	Intergenic
MHP168L_727 up	30S ribosomal protein S16	deletion	MHP168_727 up	Intergenic
MHP168L_r001 up	5S ribosomal RNA	deletion+SNV	MHP168_r001 up	Intergenic
MHP168L_r002 down	16S ribosomal RNA	insertion	MHP168_r002 down	Intergenic
MHP168L_r002 up	16S ribosomal RNA	insertion	MHP168_r002 up	Intergenic
MHP168L_r003 down	23S ribosomal RNA	insertion	MHP168_r003 down	Intergenic
MHP168L_t013 down	tRNA-His	deletion	MHP168_t013 down	Intergenic
MHP168L_t014 up	tRNA-Leu	deletion+SNV	MHP168L_t014 up	Intergenic
MHP168L_t016 up	tRNA-Asn	deletion	MHP168L_t016 up	Intergenic
MHP168L_t023 up	tRNA-Tyr	insertion	MHP168_t023 up	Intergenic
