# Supplementary material for: Comparative genomic analyses of Mycoplasma hyopneumoniae pathogenic 168 strain and its high-passaged attenuated strain
Source: BMC Genomics. 2013 Feb 5;14:80. doi: 10.1186/1471-2164-14-80 (PMC3626624; doi:10.1186/1471-2164-14-80)
Supplement: Additional file 7: Table S7 — Mutations affecting genes with ABC transporter family signatures. [file 1471-2164-14-80-S7.xls]

## Sheet: Sheet1
Table S7. Mutations affecting genes with ABC transporter family signatures signatures
Locus	Gene name or product	Variation	Effect on 168-L coding
MHP168L_017	ABC transporter ATP-binding protein
MHP168L_019	ABC transporter ATP-binding protein
MHP168L_215	Oligopeptide ABC transporter ATP-binding protein
MHP168L_216	Oligopeptide ABC transporter ATP-binding protein
MHP168L_250	Ribose ABC transport ATP-binding protein
MHP168L_284	Cobalt import ATP-binding protein cbiO 1	SNV	K64E substitution
MHP168L_285	Cobalt import ATP-binding protein cbiO 2
MHP168L_320	ABC transporter ATP-binding protein
MHP168L_321	ABC transporter ATP-binding protein
MHP168L_328	ABC transporter ATP binding protein
MHP168L_330	ABC transporter ATP-binding protein
MHP168L_364	ABC transporter ATP binding protein
MHP168L_387	ABC transporter ATP-binding protein
MHP168L_394	ABC transporter permease protein	SNV	A492G substitution
MHP168L_413	ABC transporter ATP-binding protein	SNV	D118Y substitution
MHP168L_417	Glycerol transporter subunit A
MHP168L_462	ABC transporter ATP-binding protein	SNV	V219L substitution
MHP168L_479	ABC transporter ATP binding protein
MHP168L_508	Oligopeptide transport system permease protein
MHP168L_509	Oligopeptide ABC transporter ATP binding protein
MHP168L_523	Xylose ABC transporter ATP-binding protein	SNV	S8S substitution
MHP168L_554	Spermidine/putrescine import ATP-binding protein potA
MHP168L_615	Sugar ABC transporter ATP-binding protein
MHP168L_631	ABC transporter ATP-binding-Pr1	SNV	R60W substitution
MHP168L_632	ABC transporter ATP binding protein
MHP168L_635	ABC transporter ATP-binding-Pr1-like protein
MHP168L_637	Putative ABC transporter ATP-binding-Pr2-like protein
MHP168L_691	ABC transporter ATP-binding-Pr1
MHP168L_692	Putative ABC transporter ATP-binding-Pr2-like protein
